# Supplementary material for: Andirobin from X. moluccensis
Source: Acta Crystallogr Sect E Struct Rep Online. 2012 Jul 25;68(Pt 8):o2550–1. doi: 10.1107/S1600536812027705 (PMC3414995; doi:10.1107/S1600536812027705)
Supplement: Supplementary file 1 [file e-68-o2550-sup1.cif]

##############################################################################
#                                                                            #
# This CIF contains the data in a paper accepted for publication in          #
# Acta Crystallographica Section E. It conforms to the requirements of       #
# Notes for Authors for Acta Crystallographica Section E, and has been       #
# peer reviewed under the auspices of the IUCr Commission on Journals.       #
#                                                                            #
# Full details of the Crystallographic Information File format               #
# are given in the paper "The Crystallographic Information File (CIF):       #
# a New Standard Archive File for Crystallography" by S. R. Hall, F. H.      #
# Allen and I. D. Brown [Acta Cryst. (1991), A47, 655-685].                  #
#                                                                            #
# The current version of the core CIF dictionary is obtainable from          #
# ftp://ftp.iucr.org/pub/cif_core.dic.                                       #
#                                                                            #
# Software is freely available for graphical display of the structure(s)     #
# in this CIF. For information consult the CIF software page                 #
# http://www.iucr.org/resources/cif/software.                                #
#                                                                            #
# This file may be used for bona fide research purposes within the           #
# scientific community so long as proper attribution is given to the journal # 
# article from which it was obtained.                                        #
#                                                                            #
##############################################################################
data_global
_audit_creation_method     'WinGX routine CIF_UPDATE'
_audit_conform_dict_name     cif_core.dic
_audit_conform_dict_version     2.3
_journal_date_recd_electronic     2012-04-16
_journal_date_accepted     2012-06-19
_journal_name_full     'Acta Crystallographica, Section E'
_journal_year     2012
_journal_volume     68
_journal_issue      8
_journal_page_first     o2550
_journal_page_last     o2551
_journal_paper_category     QO
_journal_paper_doi     10.1107/S1600536812027705
_journal_coeditor_code     LR2061
_publ_contact_author_name     'Khanitha Pudhom'
_publ_contact_author_address
;
Center for Petroleum, Petrochemicals, and Advanced Materials,
Chulalongkorn University, Bangkok 10330, Thailand
;
_publ_contact_author_email     'nongnuj.j@chula.ac.th'
_publ_contact_author_fax     '66(2)2187598'
_publ_contact_author_phone     '66(2)2187596'
_publ_section_title
;
Andirobin from <i>X. moluccensis</i>
;
loop_
    _publ_author_name
    _publ_author_footnote
    _publ_author_address
    'Jittaniyom, Chutima' .
;
Department of Chemistry, Faculty of Science, Chulalongkorn University,
Bangkok 10330, Thailand
;
    'Sommit, Damrong' .
;
Department of Chemistry, Faculty of Science,
Mahanakorn University of Technology, Bangkok 10530, Thailand
;
    'Muangsin, Nongnuj' .
;
Research Centre of Bioorganic Chemistry, Department of Chemistry,
Faculty of Science, Chulalongkorn University, Bangkok, 10330, Thailand
;
    'Pudhom, Khanitha' .
;
Center for Petroleum, Petrochemicals, and Advanced Materials,
Chulalongkorn University, Bangkok 10330, Thailand
;
data_I
_audit_creation_method     'WinGX routine CIF_UPDATE'
_chemical_name_systematic
;
methyl
2-{(1<i>R</i>,2<i>R</i>)-2-[(1a<i>S</i>,4<i>S</i>,4a<i>S</i>,8a<i>S</i>)-
4-(furan-3-yl)-4a-methyl-8-methylene-2-
oxooctahydrooxireno[2,3-<i>d</i>]isochromen-7-yl]-2,6,6-trimethyl-
5-oxocyclohex-3-en-1-yl}acetate
;
_chemical_name_common     'Andirobin'
_chemical_formula_moiety     'C27 H32 O7'
_chemical_formula_sum     'C27 H32 O7'
_chemical_formula_iupac     'C27 H32 O7'
_chemical_formula_weight     468.53
_symmetry_cell_setting     orthorhombic
_symmetry_space_group_name_H-M     'P 21 21 21'
_symmetry_space_group_name_hall     'P 2ac 2ab'
loop_
    _symmetry_equiv_pos_as_xyz
    'x, y, z'
    'x+1/2, -y+1/2, -z'
    '-x, y+1/2, -z+1/2'
    '-x+1/2, -y, z+1/2'
_cell_length_a     8.8125(5)
_cell_length_b     12.5907(7)
_cell_length_c     21.9393(11)
_cell_angle_alpha     90
_cell_angle_beta     90
_cell_angle_gamma     90
_cell_volume     2434.3(2)
_cell_formula_units_Z     4
_cell_measurement_temperature     296(2)
_exptl_crystal_description     prism
_exptl_crystal_colour     colourless
_exptl_crystal_size_max     0.48
_exptl_crystal_size_mid     0.40
_exptl_crystal_size_min     0.36
_exptl_crystal_density_diffrn     1.278
_exptl_crystal_density_method     'not measured'
_exptl_crystal_F_000     1000
_exptl_absorpt_coefficient_mu     0.092
_exptl_absorpt_correction_type     none
_diffrn_ambient_temperature     296(2)
_diffrn_radiation_type     MoK\a
_diffrn_radiation_wavelength     0.71073
_diffrn_radiation_source     'Mo K\a'
_diffrn_radiation_monochromator     graphite
_diffrn_measurement_device_type     'Bruker SMART APEXII CCD area-detector'
_diffrn_measurement_method     '\f and \w'
_diffrn_reflns_number     13719
_diffrn_reflns_av_R_equivalents     0.0201
_diffrn_reflns_theta_min     1.86
_diffrn_reflns_theta_max     27.49
_diffrn_reflns_theta_full     27.49
_diffrn_measured_fraction_theta_max     0.99
_diffrn_measured_fraction_theta_full     0.99
_diffrn_reflns_limit_h_min     -11
_diffrn_reflns_limit_h_max     7
_diffrn_reflns_limit_k_min     -15
_diffrn_reflns_limit_k_max     15
_diffrn_reflns_limit_l_min     -28
_diffrn_reflns_limit_l_max     19
_reflns_number_total     3132
_reflns_number_gt     2725
_reflns_threshold_expression     I>2sigma(I)
_refine_ls_structure_factor_coef     Fsqd
_refine_ls_matrix_type     full
_refine_ls_R_factor_all     0.0491
_refine_ls_R_factor_gt     0.0411
_refine_ls_wR_factor_gt     0.1098
_refine_ls_wR_factor_ref     0.1167
_refine_ls_goodness_of_fit_ref     1.113
_refine_ls_restrained_S_all     1.113
_refine_ls_number_reflns     5520
_refine_ls_number_parameters     312
_refine_ls_number_restraints     0
_refine_ls_hydrogen_treatment     constr
_refine_ls_weighting_scheme     calc
_refine_ls_weighting_details
         'calc w=1/[\s^2^(Fo^2^)+(0.0714P)^2^+0.1995P] where P=(Fo^2^+2Fc^2^)/3'
_refine_ls_shift/su_max     0.014
_refine_ls_shift/su_mean     0.001
_refine_diff_density_max     0.683
_refine_diff_density_min     -0.182
_refine_ls_extinction_method     none
_refine_ls_abs_structure_details     ?
_refine_ls_abs_structure_Flack     ?
loop_
    _atom_type_symbol
    _atom_type_description
    _atom_type_scat_dispersion_real
    _atom_type_scat_dispersion_imag
    _atom_type_scat_source
    C C 0.0033 0.0016 'International Tables Vol C Tables 4.2.6.8 and 6.1.1.4'
    H H 0 0 'International Tables Vol C Tables 4.2.6.8 and 6.1.1.4'
    O O 0.0106 0.006 'International Tables Vol C Tables 4.2.6.8 and 6.1.1.4'
_computing_data_collection     'APEX2 (Bruker, 2008)'
_computing_cell_refinement     'SAINT (Bruker, 2008)'
_computing_data_reduction     'SAINT (Bruker, 2008)'
_computing_structure_solution     'SHELXS97 (Sheldrick, 2008)'
_computing_structure_refinement     'SHELXL97 (Sheldrick, 2008)'
_computing_molecular_graphics     'ORTEP-3 (Farrugia, 1997'
_computing_publication_material     'publCIF (Westrip, 2010)'
loop_
    _atom_site_type_symbol
    _atom_site_label
    _atom_site_fract_x
    _atom_site_fract_y
    _atom_site_fract_z
    _atom_site_U_iso_or_equiv
    _atom_site_adp_type
    _atom_site_calc_flag
    _atom_site_refinement_flags
    _atom_site_occupancy
    _atom_site_symmetry_multiplicity
    _atom_site_disorder_assembly
    _atom_site_disorder_group
    C C1 0.8749(3) 0.19440(18) 0.08892(10) 0.0410(5) Uani d . 1 1 . .
    H H1 0.7868 0.1870 0.0660 0.049 Uiso calc R 1 1 . .
    C C2 0.9926(3) 0.2397(2) 0.06213(12) 0.0504(6) Uani d . 1 1 . .
    H H2 0.9842 0.2570 0.0211 0.060 Uiso calc R 1 1 . .
    C C3 1.1348(3) 0.2640(2) 0.09316(12) 0.0487(6) Uani d . 1 1 . .
    C C4 1.1303(3) 0.25998(19) 0.16248(12) 0.0427(5) Uani d . 1 1 . .
    C C5 1.0339(2) 0.16189(17) 0.18228(10) 0.0344(4) Uani d . 1 1 . .
    H H5 1.0890 0.1003 0.1664 0.041 Uiso calc R 1 1 . .
    C C6 1.0335(3) 0.1469(2) 0.25150(11) 0.0417(5) Uani d . 1 1 . .
    H H6A 1.0424 0.2159 0.2708 0.050 Uiso calc R 1 1 . .
    H H6B 0.9369 0.1166 0.2636 0.050 Uiso calc R 1 1 . .
    C C7 1.1586(3) 0.07683(19) 0.27427(10) 0.0406(5) Uani d . 1 1 . .
    C C8 0.6587(2) 0.00557(17) 0.15184(10) 0.0352(4) Uani d . 1 1 . .
    C C9 0.8277(2) 0.03182(16) 0.15559(9) 0.0324(4) Uani d . 1 1 . .
    H H9 0.8598 0.0073 0.1960 0.039 Uiso calc R 1 1 . .
    C C10 0.8716(2) 0.15387(17) 0.15342(10) 0.0338(4) Uani d . 1 1 . .
    C C11 0.9130(2) -0.04026(19) 0.10972(10) 0.0377(5) Uani d . 1 1 . .
    H H11A 1.0170 -0.0156 0.1068 0.045 Uiso calc R 1 1 . .
    H H11B 0.9156 -0.1118 0.1261 0.045 Uiso calc R 1 1 . .
    C C12 0.8468(2) -0.04512(19) 0.04580(10) 0.0364(4) Uani d . 1 1 . .
    H H12A 0.9024 -0.0975 0.0223 0.044 Uiso calc R 1 1 . .
    H H12B 0.8606 0.0233 0.0262 0.044 Uiso calc R 1 1 . .
    C C13 0.6761(2) -0.07398(16) 0.04482(9) 0.0321(4) Uani d . 1 1 . .
    C C14 0.5934(2) -0.00153(17) 0.08910(10) 0.0338(4) Uani d . 1 1 . .
    C C15 0.4320(2) 0.0194(2) 0.07674(11) 0.0436(5) Uani d . 1 1 . .
    H H15 0.3670 0.0315 0.1123 0.052 Uiso calc R 1 1 . .
    C C16 0.3595(3) -0.0313(2) 0.02300(11) 0.0466(6) Uani d . 1 1 . .
    C C17 0.6142(2) -0.05036(19) -0.01938(10) 0.0369(5) Uani d . 1 1 . .
    H H17 0.6351 0.0243 -0.0288 0.044 Uiso calc R 1 1 . .
    C C18 0.6499(3) -0.18975(18) 0.06402(11) 0.0447(5) Uani d . 1 1 . .
    H H18A 0.5447 -0.2074 0.0588 0.067 Uiso calc R 1 1 . .
    H H18B 0.6776 -0.1984 0.1060 0.067 Uiso calc R 1 1 . .
    H H18C 0.7109 -0.2358 0.0392 0.067 Uiso calc R 1 1 . .
    C C19 0.7500(3) 0.21722(19) 0.18871(12) 0.0447(6) Uani d . 1 1 . .
    H H19A 0.7865 0.2878 0.1964 0.067 Uiso calc R 1 1 . .
    H H19B 0.7291 0.1825 0.2267 0.067 Uiso calc R 1 1 . .
    H H19C 0.6587 0.2208 0.1649 0.067 Uiso calc R 1 1 . .
    C C20 0.6791(3) -0.11713(19) -0.06933(10) 0.0394(5) Uani d . 1 1 . .
    C C21 0.7912(3) -0.0869(2) -0.10764(12) 0.0569(7) Uani d . 1 1 . .
    H H21 0.8380 -0.0207 -0.1070 0.068 Uiso calc R 1 1 . .
    C C22 0.6448(4) -0.2222(2) -0.08653(13) 0.0603(7) Uani d . 1 1 . .
    H H22 0.5727 -0.2659 -0.0684 0.072 Uiso calc R 1 1 . .
    C C23 0.7334(4) -0.2479(3) -0.13315(12) 0.0614(8) Uani d . 1 1 . .
    H H23 0.7318 -0.3129 -0.1533 0.074 Uiso calc R 1 1 . .
    C C28 1.0646(3) 0.3679(2) 0.18309(17) 0.0640(8) Uani d . 1 1 . .
    H H28A 1.0457 0.3662 0.2262 0.096 Uiso calc R 1 1 . .
    H H28B 0.9713 0.3813 0.1618 0.096 Uiso calc R 1 1 . .
    H H28C 1.1360 0.4233 0.1741 0.096 Uiso calc R 1 1 . .
    C C29 1.2920(3) 0.2503(2) 0.18786(14) 0.0534(6) Uani d . 1 1 . .
    H H29A 1.3322 0.1816 0.1780 0.080 Uiso calc R 1 1 . .
    H H29B 1.2898 0.2590 0.2313 0.080 Uiso calc R 1 1 . .
    H H29C 1.3549 0.3043 0.1701 0.080 Uiso calc R 1 1 . .
    C C30 0.5775(3) -0.0189(2) 0.20065(11) 0.0503(6) Uani d . 1 1 . .
    H H30A 0.4774 -0.0411 0.1963 0.060 Uiso calc R 1 1 . .
    H H30B 0.6205 -0.0139 0.2392 0.060 Uiso calc R 1 1 . .
    C C31 1.3128(4) 0.0371(3) 0.35953(15) 0.0744(9) Uani d . 1 1 . .
    H H31A 1.2729 -0.0330 0.3658 0.112 Uiso calc R 1 1 . .
    H H31B 1.3411 0.0674 0.3980 0.112 Uiso calc R 1 1 . .
    H H31C 1.4004 0.0333 0.3336 0.112 Uiso calc R 1 1 . .
    O O1 0.8261(3) -0.1661(2) -0.14718(10) 0.0712(6) Uani d . 1 1 . .
    O O2 0.44932(17) -0.06685(16) -0.02238(8) 0.0484(4) Uani d . 1 1 . .
    O O3 0.54407(18) 0.09958(13) 0.06392(8) 0.0427(4) Uani d . 1 1 . .
    O O4 0.22495(19) -0.0432(2) 0.01901(10) 0.0681(6) Uani d . 1 1 . .
    O O5 1.2467(2) 0.2941(2) 0.06570(11) 0.0795(7) Uani d . 1 1 . .
    O O6 1.2129(2) 0.00409(15) 0.24700(8) 0.0535(4) Uani d . 1 1 . .
    O O7 1.1985(2) 0.10284(18) 0.33109(8) 0.0591(5) Uani d . 1 1 . .
loop_
    _atom_site_aniso_label
    _atom_site_aniso_U_11
    _atom_site_aniso_U_22
    _atom_site_aniso_U_33
    _atom_site_aniso_U_12
    _atom_site_aniso_U_13
    _atom_site_aniso_U_23
    C1 0.0448(12) 0.0358(11) 0.0423(12) 0.0015(10) -0.0057(10) 0.0053(9)
    C2 0.0575(14) 0.0491(14) 0.0446(13) -0.0022(12) 0.0010(11) 0.0135(11)
    C3 0.0472(13) 0.0420(12) 0.0571(15) -0.0019(11) 0.0068(12) 0.0113(11)
    C4 0.0369(10) 0.0364(11) 0.0549(14) -0.0032(9) 0.0027(10) -0.0047(10)
    C5 0.0313(9) 0.0342(10) 0.0377(11) 0.0007(9) 0.0029(9) -0.0039(9)
    C6 0.0383(11) 0.0486(13) 0.0380(11) 0.0017(10) 0.0011(10) -0.0083(10)
    C7 0.0340(10) 0.0505(13) 0.0373(11) -0.0068(10) 0.0002(9) -0.0020(10)
    C8 0.0333(9) 0.0357(10) 0.0368(10) 0.0013(9) 0.0054(9) -0.0015(9)
    C9 0.0317(9) 0.0339(10) 0.0316(9) 0.0027(8) 0.0000(8) 0.0026(8)
    C10 0.0317(9) 0.0330(10) 0.0368(10) 0.0028(8) 0.0011(9) -0.0006(8)
    C11 0.0320(9) 0.0398(11) 0.0414(11) 0.0074(9) -0.0018(9) -0.0077(10)
    C12 0.0293(9) 0.0411(11) 0.0386(10) 0.0025(9) 0.0041(9) -0.0052(9)
    C13 0.0306(9) 0.0333(10) 0.0325(10) -0.0015(8) 0.0019(8) 0.0001(8)
    C14 0.0295(9) 0.0351(10) 0.0367(10) 0.0001(8) 0.0056(8) 0.0020(9)
    C15 0.0309(10) 0.0559(14) 0.0438(12) 0.0045(10) 0.0045(9) -0.0038(11)
    C16 0.0320(10) 0.0609(15) 0.0470(13) 0.0008(11) 0.0005(10) 0.0015(11)
    C17 0.0299(9) 0.0444(11) 0.0365(10) -0.0002(9) 0.0006(8) 0.0017(10)
    C18 0.0554(13) 0.0355(11) 0.0433(12) -0.0041(11) 0.0017(11) 0.0028(9)
    C19 0.0380(11) 0.0396(12) 0.0565(14) 0.0083(10) 0.0023(11) -0.0089(11)
    C20 0.0365(10) 0.0490(12) 0.0327(10) -0.0007(10) -0.0034(9) 0.0000(10)
    C21 0.0575(15) 0.0646(16) 0.0486(14) -0.0055(14) 0.0143(13) -0.0092(13)
    C22 0.0700(18) 0.0625(16) 0.0485(14) -0.0169(15) 0.0043(14) -0.0103(13)
    C23 0.079(2) 0.0610(17) 0.0440(14) 0.0081(16) -0.0053(14) -0.0161(13)
    C28 0.0568(16) 0.0386(13) 0.097(2) -0.0021(12) 0.0090(16) -0.0122(14)
    C29 0.0393(11) 0.0538(15) 0.0671(16) -0.0080(12) -0.0017(12) -0.0075(13)
    C30 0.0443(12) 0.0640(16) 0.0426(12) -0.0058(12) 0.0092(11) 0.0043(12)
    C31 0.0599(16) 0.102(3) 0.0610(17) 0.0075(19) -0.0247(15) -0.0005(18)
    O1 0.0636(12) 0.0953(17) 0.0548(11) 0.0116(13) 0.0136(10) -0.0144(11)
    O2 0.0303(7) 0.0707(12) 0.0441(9) -0.0009(8) -0.0025(7) -0.0084(8)
    O3 0.0379(7) 0.0408(8) 0.0493(9) 0.0077(7) -0.0028(7) 0.0008(7)
    O4 0.0308(8) 0.1065(17) 0.0671(12) -0.0061(10) 0.0017(9) -0.0101(13)
    O5 0.0559(12) 0.110(2) 0.0727(13) -0.0154(12) 0.0136(11) 0.0291(14)
    O6 0.0519(10) 0.0581(11) 0.0504(10) 0.0105(9) -0.0017(8) -0.0012(9)
    O7 0.0537(10) 0.0788(13) 0.0450(10) 0.0036(10) -0.0149(8) -0.0079(9)
_geom_special_details
;
All e.s.d.'s (except the e.s.d. in the dihedral angle between two l.s. planes)
are estimated using the full covariance matrix. The cell e.s.d.'s are taken
into account individually in the estimation of e.s.d.'s in distances, angles
and torsion angles; correlations between e.s.d.'s in cell parameters are only
used when they are defined by crystal symmetry. An approximate (isotropic)
treatment of cell e.s.d.'s is used for estimating e.s.d.'s involving l.s.
planes.
;
loop_
    _geom_bond_atom_site_label_1
    _geom_bond_atom_site_label_2
    _geom_bond_site_symmetry_2
    _geom_bond_distance
    _geom_bond_publ_flag
    C1 C2 . 1.321(3) ?
    C1 C10 . 1.505(3) ?
    C1 H1 . 0.9300 ?
    C2 C3 . 1.459(4) ?
    C2 H2 . 0.9300 ?
    C3 O5 . 1.215(3) ?
    C3 C4 . 1.522(4) ?
    C4 C29 . 1.534(3) ?
    C4 C28 . 1.545(3) ?
    C4 C5 . 1.561(3) ?
    C5 C6 . 1.530(3) ?
    C5 C10 . 1.567(3) ?
    C5 H5 . 0.9800 ?
    C6 C7 . 1.498(3) ?
    C6 H6A . 0.9700 ?
    C6 H6B . 0.9700 ?
    C7 O6 . 1.194(3) ?
    C7 O7 . 1.336(3) ?
    C8 C30 . 1.324(3) ?
    C8 C14 . 1.495(3) ?
    C8 C9 . 1.528(3) ?
    C9 C11 . 1.550(3) ?
    C9 C10 . 1.585(3) ?
    C9 H9 . 0.9800 ?
    C10 C19 . 1.545(3) ?
    C11 C12 . 1.520(3) ?
    C11 H11A . 0.9700 ?
    C11 H11B . 0.9700 ?
    C12 C13 . 1.547(3) ?
    C12 H12A . 0.9700 ?
    C12 H12B . 0.9700 ?
    C13 C14 . 1.519(3) ?
    C13 C18 . 1.535(3) ?
    C13 C17 . 1.540(3) ?
    C14 O3 . 1.454(3) ?
    C14 C15 . 1.471(3) ?
    C15 O3 . 1.440(3) ?
    C15 C16 . 1.485(3) ?
    C15 H15 . 0.9800 ?
    C16 O4 . 1.198(3) ?
    C16 O2 . 1.348(3) ?
    C17 O2 . 1.469(2) ?
    C17 C20 . 1.495(3) ?
    C17 H17 . 0.9800 ?
    C18 H18A . 0.9600 ?
    C18 H18B . 0.9600 ?
    C18 H18C . 0.9600 ?
    C19 H19A . 0.9600 ?
    C19 H19B . 0.9600 ?
    C19 H19C . 0.9600 ?
    C20 C21 . 1.351(4) ?
    C20 C22 . 1.408(4) ?
    C21 O1 . 1.358(3) ?
    C21 H21 . 0.9300 ?
    C22 C23 . 1.327(4) ?
    C22 H22 . 0.9300 ?
    C23 O1 . 1.350(4) ?
    C23 H23 . 0.9300 ?
    C28 H28A . 0.9600 ?
    C28 H28B . 0.9600 ?
    C28 H28C . 0.9600 ?
    C29 H29A . 0.9600 ?
    C29 H29B . 0.9600 ?
    C29 H29C . 0.9600 ?
    C30 H30A . 0.9300 ?
    C30 H30B . 0.9300 ?
    C31 O7 . 1.445(4) ?
    C31 H31A . 0.9600 ?
    C31 H31B . 0.9600 ?
    C31 H31C . 0.9600 ?
loop_
    _geom_angle_atom_site_label_1
    _geom_angle_atom_site_label_2
    _geom_angle_atom_site_label_3
    _geom_angle_site_symmetry_1
    _geom_angle_site_symmetry_3
    _geom_angle
    _geom_angle_publ_flag
    C2 C1 C10 . . 125.4(2) ?
    C2 C1 H1 . . 117.3 ?
    C10 C1 H1 . . 117.3 ?
    C1 C2 C3 . . 123.9(2) ?
    C1 C2 H2 . . 118.1 ?
    C3 C2 H2 . . 118.1 ?
    O5 C3 C2 . . 122.1(2) ?
    O5 C3 C4 . . 121.8(3) ?
    C2 C3 C4 . . 115.9(2) ?
    C3 C4 C29 . . 109.9(2) ?
    C3 C4 C28 . . 105.8(2) ?
    C29 C4 C28 . . 108.2(2) ?
    C3 C4 C5 . . 108.59(19) ?
    C29 C4 C5 . . 110.0(2) ?
    C28 C4 C5 . . 114.23(19) ?
    C6 C5 C4 . . 112.02(19) ?
    C6 C5 C10 . . 113.03(17) ?
    C4 C5 C10 . . 115.81(18) ?
    C6 C5 H5 . . 104.9 ?
    C4 C5 H5 . . 104.9 ?
    C10 C5 H5 . . 104.9 ?
    C7 C6 C5 . . 113.70(19) ?
    C7 C6 H6A . . 108.8 ?
    C5 C6 H6A . . 108.8 ?
    C7 C6 H6B . . 108.8 ?
    C5 C6 H6B . . 108.8 ?
    H6A C6 H6B . . 107.7 ?
    O6 C7 O7 . . 123.4(2) ?
    O6 C7 C6 . . 125.4(2) ?
    O7 C7 C6 . . 111.1(2) ?
    C30 C8 C14 . . 121.5(2) ?
    C30 C8 C9 . . 122.2(2) ?
    C14 C8 C9 . . 115.96(17) ?
    C8 C9 C11 . . 108.14(17) ?
    C8 C9 C10 . . 116.50(17) ?
    C11 C9 C10 . . 115.45(17) ?
    C8 C9 H9 . . 105.2 ?
    C11 C9 H9 . . 105.2 ?
    C10 C9 H9 . . 105.2 ?
    C1 C10 C19 . . 108.03(19) ?
    C1 C10 C5 . . 109.93(18) ?
    C19 C10 C5 . . 113.42(18) ?
    C1 C10 C9 . . 111.20(17) ?
    C19 C10 C9 . . 108.42(17) ?
    C5 C10 C9 . . 105.86(16) ?
    C12 C11 C9 . . 115.89(17) ?
    C12 C11 H11A . . 108.3 ?
    C9 C11 H11A . . 108.3 ?
    C12 C11 H11B . . 108.3 ?
    C9 C11 H11B . . 108.3 ?
    H11A C11 H11B . . 107.4 ?
    C11 C12 C13 . . 113.28(18) ?
    C11 C12 H12A . . 108.9 ?
    C13 C12 H12A . . 108.9 ?
    C11 C12 H12B . . 108.9 ?
    C13 C12 H12B . . 108.9 ?
    H12A C12 H12B . . 107.7 ?
    C14 C13 C18 . . 108.80(18) ?
    C14 C13 C17 . . 107.38(17) ?
    C18 C13 C17 . . 112.39(18) ?
    C14 C13 C12 . . 108.47(17) ?
    C18 C13 C12 . . 111.46(19) ?
    C17 C13 C12 . . 108.19(17) ?
    O3 C14 C15 . . 58.98(15) ?
    O3 C14 C8 . . 114.37(18) ?
    C15 C14 C8 . . 122.08(19) ?
    O3 C14 C13 . . 115.22(17) ?
    C15 C14 C13 . . 116.97(19) ?
    C8 C14 C13 . . 116.10(17) ?
    O3 C15 C14 . . 59.93(13) ?
    O3 C15 C16 . . 116.2(2) ?
    C14 C15 C16 . . 119.0(2) ?
    O3 C15 H15 . . 116.5 ?
    C14 C15 H15 . . 116.5 ?
    C16 C15 H15 . . 116.5 ?
    O4 C16 O2 . . 119.0(2) ?
    O4 C16 C15 . . 122.5(2) ?
    O2 C16 C15 . . 118.41(18) ?
    O2 C17 C20 . . 105.46(18) ?
    O2 C17 C13 . . 111.37(17) ?
    C20 C17 C13 . . 115.22(18) ?
    O2 C17 H17 . . 108.2 ?
    C20 C17 H17 . . 108.2 ?
    C13 C17 H17 . . 108.2 ?
    C13 C18 H18A . . 109.5 ?
    C13 C18 H18B . . 109.5 ?
    H18A C18 H18B . . 109.5 ?
    C13 C18 H18C . . 109.5 ?
    H18A C18 H18C . . 109.5 ?
    H18B C18 H18C . . 109.5 ?
    C10 C19 H19A . . 109.5 ?
    C10 C19 H19B . . 109.5 ?
    H19A C19 H19B . . 109.5 ?
    C10 C19 H19C . . 109.5 ?
    H19A C19 H19C . . 109.5 ?
    H19B C19 H19C . . 109.5 ?
    C21 C20 C22 . . 104.8(2) ?
    C21 C20 C17 . . 125.2(2) ?
    C22 C20 C17 . . 130.0(2) ?
    C20 C21 O1 . . 110.9(3) ?
    C20 C21 H21 . . 124.6 ?
    O1 C21 H21 . . 124.6 ?
    C23 C22 C20 . . 108.0(3) ?
    C23 C22 H22 . . 126.0 ?
    C20 C22 H22 . . 126.0 ?
    C22 C23 O1 . . 110.2(3) ?
    C22 C23 H23 . . 124.9 ?
    O1 C23 H23 . . 124.9 ?
    C4 C28 H28A . . 109.5 ?
    C4 C28 H28B . . 109.5 ?
    H28A C28 H28B . . 109.5 ?
    C4 C28 H28C . . 109.5 ?
    H28A C28 H28C . . 109.5 ?
    H28B C28 H28C . . 109.5 ?
    C4 C29 H29A . . 109.5 ?
    C4 C29 H29B . . 109.5 ?
    H29A C29 H29B . . 109.5 ?
    C4 C29 H29C . . 109.5 ?
    H29A C29 H29C . . 109.5 ?
    H29B C29 H29C . . 109.5 ?
    C8 C30 H30A . . 120.0 ?
    C8 C30 H30B . . 120.0 ?
    H30A C30 H30B . . 120.0 ?
    O7 C31 H31A . . 109.5 ?
    O7 C31 H31B . . 109.5 ?
    H31A C31 H31B . . 109.5 ?
    O7 C31 H31C . . 109.5 ?
    H31A C31 H31C . . 109.5 ?
    H31B C31 H31C . . 109.5 ?
    C23 O1 C21 . . 106.1(2) ?
    C16 O2 C17 . . 120.06(18) ?
    C15 O3 C14 . . 61.09(14) ?
    C7 O7 C31 . . 116.5(2) ?
loop_
    _geom_torsion_atom_site_label_1
    _geom_torsion_atom_site_label_2
    _geom_torsion_atom_site_label_3
    _geom_torsion_atom_site_label_4
    _geom_torsion_site_symmetry_1
    _geom_torsion_site_symmetry_2
    _geom_torsion_site_symmetry_3
    _geom_torsion_site_symmetry_4
    _geom_torsion
    _geom_torsion_publ_flag
    C10 C1 C2 C3 . . . . -4.6(4) ?
    C1 C2 C3 O5 . . . . 171.1(3) ?
    C1 C2 C3 C4 . . . . -14.6(4) ?
    O5 C3 C4 C29 . . . . -24.3(4) ?
    C2 C3 C4 C29 . . . . 161.4(2) ?
    O5 C3 C4 C28 . . . . 92.2(3) ?
    C2 C3 C4 C28 . . . . -82.1(3) ?
    O5 C3 C4 C5 . . . . -144.7(3) ?
    C2 C3 C4 C5 . . . . 41.0(3) ?
    C3 C4 C5 C6 . . . . 175.64(19) ?
    C29 C4 C5 C6 . . . . 55.3(3) ?
    C28 C4 C5 C6 . . . . -66.5(3) ?
    C3 C4 C5 C10 . . . . -52.7(2) ?
    C29 C4 C5 C10 . . . . -173.07(19) ?
    C28 C4 C5 C10 . . . . 65.1(3) ?
    C4 C5 C6 C7 . . . . -90.5(2) ?
    C10 C5 C6 C7 . . . . 136.50(19) ?
    C5 C6 C7 O6 . . . . -31.4(3) ?
    C5 C6 C7 O7 . . . . 151.5(2) ?
    C30 C8 C9 C11 . . . . 127.1(2) ?
    C14 C8 C9 C11 . . . . -47.0(2) ?
    C30 C8 C9 C10 . . . . -100.9(3) ?
    C14 C8 C9 C10 . . . . 84.9(2) ?
    C2 C1 C10 C19 . . . . 118.2(3) ?
    C2 C1 C10 C5 . . . . -6.1(3) ?
    C2 C1 C10 C9 . . . . -123.0(3) ?
    C6 C5 C10 C1 . . . . 166.66(19) ?
    C4 C5 C10 C1 . . . . 35.5(2) ?
    C6 C5 C10 C19 . . . . 45.6(3) ?
    C4 C5 C10 C19 . . . . -85.6(2) ?
    C6 C5 C10 C9 . . . . -73.1(2) ?
    C4 C5 C10 C9 . . . . 155.70(18) ?
    C8 C9 C10 C1 . . . . -81.7(2) ?
    C11 C9 C10 C1 . . . . 46.8(2) ?
    C8 C9 C10 C19 . . . . 36.9(3) ?
    C11 C9 C10 C19 . . . . 165.38(18) ?
    C8 C9 C10 C5 . . . . 158.90(17) ?
    C11 C9 C10 C5 . . . . -72.6(2) ?
    C8 C9 C11 C12 . . . . 48.3(3) ?
    C10 C9 C11 C12 . . . . -84.2(2) ?
    C9 C11 C12 C13 . . . . -53.0(3) ?
    C11 C12 C13 C14 . . . . 50.4(2) ?
    C11 C12 C13 C18 . . . . -69.3(2) ?
    C11 C12 C13 C17 . . . . 166.60(19) ?
    C30 C8 C14 O3 . . . . 99.9(3) ?
    C9 C8 C14 O3 . . . . -85.9(2) ?
    C30 C8 C14 C15 . . . . 32.5(3) ?
    C9 C8 C14 C15 . . . . -153.4(2) ?
    C30 C8 C14 C13 . . . . -122.1(2) ?
    C9 C8 C14 C13 . . . . 52.1(3) ?
    C18 C13 C14 O3 . . . . -151.59(18) ?
    C17 C13 C14 O3 . . . . -29.7(2) ?
    C12 C13 C14 O3 . . . . 87.0(2) ?
    C18 C13 C14 C15 . . . . -85.1(2) ?
    C17 C13 C14 C15 . . . . 36.8(3) ?
    C12 C13 C14 C15 . . . . 153.5(2) ?
    C18 C13 C14 C8 . . . . 70.8(2) ?
    C17 C13 C14 C8 . . . . -167.32(18) ?
    C12 C13 C14 C8 . . . . -50.6(2) ?
    C8 C14 C15 O3 . . . . 101.0(2) ?
    C13 C14 C15 O3 . . . . -104.6(2) ?
    O3 C14 C15 C16 . . . . 105.2(2) ?
    C8 C14 C15 C16 . . . . -153.8(2) ?
    C13 C14 C15 C16 . . . . 0.6(3) ?
    O3 C15 C16 O4 . . . . -132.8(3) ?
    C14 C15 C16 O4 . . . . 158.6(3) ?
    O3 C15 C16 O2 . . . . 48.4(3) ?
    C14 C15 C16 O2 . . . . -20.2(4) ?
    C14 C13 C17 O2 . . . . -58.0(2) ?
    C18 C13 C17 O2 . . . . 61.6(2) ?
    C12 C13 C17 O2 . . . . -174.94(18) ?
    C14 C13 C17 C20 . . . . -178.09(18) ?
    C18 C13 C17 C20 . . . . -58.5(3) ?
    C12 C13 C17 C20 . . . . 65.0(2) ?
    O2 C17 C20 C21 . . . . 137.5(3) ?
    C13 C17 C20 C21 . . . . -99.2(3) ?
    O2 C17 C20 C22 . . . . -44.4(3) ?
    C13 C17 C20 C22 . . . . 78.9(3) ?
    C22 C20 C21 O1 . . . . 0.5(3) ?
    C17 C20 C21 O1 . . . . 179.0(2) ?
    C21 C20 C22 C23 . . . . -0.9(3) ?
    C17 C20 C22 C23 . . . . -179.3(3) ?
    C20 C22 C23 O1 . . . . 0.9(4) ?
    C22 C23 O1 C21 . . . . -0.6(4) ?
    C20 C21 O1 C23 . . . . 0.0(3) ?
    O4 C16 O2 C17 . . . . 178.2(3) ?
    C15 C16 O2 C17 . . . . -3.0(4) ?
    C20 C17 O2 C16 . . . . 169.0(2) ?
    C13 C17 O2 C16 . . . . 43.4(3) ?
    C16 C15 O3 C14 . . . . -109.9(2) ?
    C8 C14 O3 C15 . . . . -114.1(2) ?
    C13 C14 O3 C15 . . . . 107.6(2) ?
    O6 C7 O7 C31 . . . . -0.4(4) ?
    C6 C7 O7 C31 . . . . 176.7(2) ?
