# Supplementary material for: Andirobin from X. moluccensis
Source: Acta Crystallogr Sect E Struct Rep Online. 2012 Jul 25;68(Pt 8):o2550–1. doi: 10.1107/S1600536812027705 (PMC3414995; doi:10.1107/S1600536812027705)
Supplement: Supplementary file 2 [file e-68-o2550-Isup2.hkl]

#
# h,k,l, Fc-squared, Fo-squared, sigma(Fo-squared) and status flag
#
data_I
_shelx_title ' S550881_01_0m in P2(1)2(1)2(1)'
_shelx_refln_list_code          4
_shelx_F_calc_maximum      156.23
_exptl_crystal_F_000      1000.00
_reflns_d_resolution_high  0.7699
 
loop_
 _symmetry_equiv_pos_as_xyz
 'x, y, z'
 'x+1/2, -y+1/2, -z'
 '-x, y+1/2, -z+1/2'
 '-x+1/2, -y, z+1/2'
 
_cell_length_a     8.8125
_cell_length_b    12.5907
_cell_length_c    21.9393
_cell_angle_alpha  90.000
_cell_angle_beta   90.000
_cell_angle_gamma  90.000
 
_shelx_F_squared_multiplier     1.000
 
loop_
 _refln_index_h
 _refln_index_k
 _refln_index_l
 _refln_F_squared_calc
 _refln_F_squared_meas
 _refln_F_squared_sigma
 _refln_observed_status
   2   0   0    13969.77    13206.76    162.26 o
   4   0   0      961.78     1056.83     13.44 o
   6   0   0      223.67      233.32      4.32 o
   8   0   0       56.66       37.36      3.66 o
  10   0   0      231.47      253.81      8.56 o
   1   1   0     4990.40     4755.77     67.40 o
   2   1   0       23.02       24.15      1.15 o
   3   1   0     5935.15     5976.83     45.91 o
   4   1   0     1935.33     2271.19     19.41 o
   5   1   0     2169.61     2575.82     24.23 o
   6   1   0      314.17      340.98      3.99 o
   7   1   0       84.96       95.16      3.10 o
   8   1   0      169.17      144.40      4.03 o
   9   1   0       31.00       24.95      2.43 o
  10   1   0        0.88        1.07      2.34 o
  11   1   0       24.60       30.36      4.21 o
   0   2   0     6558.47     4094.23    142.64 o
   1   2   0     2629.56     3018.88     25.47 o
   2   2   0      435.47      385.97      7.31 o
   3   2   0      865.01      843.79      9.49 o
   4   2   0     1795.76     1981.08     18.73 o
   5   2   0       18.10       28.81      1.19 o
   6   2   0       13.28       11.80      1.55 o
   7   2   0      407.95      425.34      7.11 o
   8   2   0     1055.77      983.66     12.56 o
   9   2   0       17.22       20.47      2.35 o
  10   2   0        7.30        8.08      2.31 o
  11   2   0        0.28       -1.34      2.49 o
   1   3   0    11341.64    11247.75     93.99 o
   2   3   0     2486.50     2436.32     22.97 o
   3   3   0     2110.72     2328.81     24.70 o
   4   3   0      337.61      407.68      6.03 o
   5   3   0       12.43       14.32      1.12 o
   6   3   0     1068.28     1128.24     12.90 o
   7   3   0       61.26       42.22      2.77 o
   8   3   0       56.59       49.37      2.82 o
   9   3   0       58.27       50.41      3.02 o
  10   3   0        8.73       10.77      2.45 o
  11   3   0        2.81        2.43      2.53 o
   0   4   0    17998.83    17210.05    251.82 o
   1   4   0      610.14      648.36      6.66 o
   2   4   0     4243.97     4957.73     51.88 o
   3   4   0      413.25      432.79      5.80 o
   4   4   0      296.16      335.77      5.32 o
   5   4   0       16.52       13.78      1.88 o
   6   4   0      196.67      224.53      3.90 o
   7   4   0        0.26        2.38      1.27 o
   8   4   0      295.23      331.84      6.02 o
   9   4   0       76.09       77.83      3.48 o
  10   4   0        2.73        1.86      2.29 o
  11   4   0       44.83       55.95      5.10 o
   1   5   0     3557.29     3638.38     44.74 o
   2   5   0        6.29        6.27      1.14 o
   3   5   0       89.17      124.68      3.32 o
   4   5   0       47.13       49.22      3.31 o
   5   5   0      758.65      734.04     12.64 o
   6   5   0     1645.76     1680.79     21.57 o
   7   5   0      307.66      294.27      4.42 o
   8   5   0       90.03       81.67      3.35 o
   9   5   0       76.15       72.38      3.42 o
  10   5   0        1.34        3.69      2.40 o
   0   6   0      106.98      134.66      6.02 o
   1   6   0      531.03      513.20     14.11 o
   2   6   0      204.49      246.09      5.77 o
   3   6   0      138.53      118.54      3.27 o
   4   6   0      440.97      489.66      7.85 o
   5   6   0      239.13      222.63      4.63 o
   6   6   0       49.68       47.22      2.57 o
   7   6   0       73.76       79.36      3.06 o
   8   6   0        0.44        2.16      1.87 o
   9   6   0       16.43       21.16      2.48 o
  10   6   0        0.40        1.00      2.29 o
   1   7   0      727.03      757.25     24.87 o
   2   7   0     1043.42     1082.47     18.18 o
   3   7   0      567.08      554.72      8.49 o
   4   7   0       49.58       49.82      2.54 o
   5   7   0       79.89       91.72      4.00 o
   6   7   0       66.56       53.66      2.72 o
   7   7   0       25.84       21.40      2.53 o
   8   7   0        8.85       13.34      2.21 o
   9   7   0       96.18      102.36      5.00 o
  10   7   0        7.98        5.64      2.45 o
   0   8   0      496.50      529.86     15.27 o
   1   8   0       67.99       60.39      5.78 o
   2   8   0       42.59       51.76      3.10 o
   3   8   0      365.22      360.01      8.14 o
   4   8   0       69.74       87.53      5.25 o
   5   8   0       78.43       86.74      4.50 o
   6   8   0       26.59       24.87      2.34 o
   7   8   0       38.54       40.91      3.03 o
   8   8   0       20.60       15.44      2.23 o
   9   8   0       18.52       22.69      3.84 o
   1   9   0      140.49      122.39      9.72 o
   2   9   0       14.29       19.93      2.77 o
   3   9   0      128.79       96.40      5.21 o
   4   9   0       34.69       43.52      3.59 o
   5   9   0      310.57      272.02      6.11 o
   6   9   0      444.30      451.72      7.99 o
   7   9   0       25.15       28.37      3.07 o
   8   9   0       68.68       79.80      3.44 o
   9   9   0       71.17       66.98      4.26 o
   0  10   0       42.90       30.54      4.63 o
   1  10   0      245.38      231.65      8.68 o
   2  10   0       97.41       96.28      4.99 o
   3  10   0        0.01        3.24      3.93 o
   4  10   0       14.30       11.33      3.82 o
   5  10   0       91.97       92.43      4.94 o
   6  10   0       30.09       30.47      2.75 o
   7  10   0        0.04       -1.98      2.17 o
   8  10   0       37.47       42.79      3.49 o
   9  10   0       28.80       29.78      4.58 o
   1  11   0       75.67       57.28      4.33 o
   2  11   0      124.54      122.76      9.60 o
   3  11   0        0.03       -0.86      4.51 o
   4  11   0       25.95       21.41      3.45 o
   5  11   0       12.92       16.01      3.33 o
   6  11   0        0.01       -2.60      2.60 o
   7  11   0       42.77       41.65      6.02 o
   8  11   0       53.94       53.68      6.94 o
   0  12   0      113.52       99.49      7.87 o
   1  12   0       48.73       39.63      4.01 o
   2  12   0        1.26        0.19      2.70 o
   3  12   0      225.53      223.20     12.73 o
   4  12   0       19.53        9.10      7.75 o
   5  12   0       23.03       17.29      3.55 o
   6  12   0       36.45       36.56      6.02 o
   7  12   0       12.10        5.32      5.09 o
   1  13   0        0.39        0.98      3.02 o
   2  13   0        8.71        5.91      3.16 o
   3  13   0       25.79       20.90      3.84 o
   4  13   0       20.43       20.04      3.95 o
   5  13   0       21.65       28.39      6.36 o
   6  13   0       21.85       16.43      5.09 o
   0  14   0        7.00       11.11      5.09 o
   1  14   0        0.09       -0.46      3.19 o
   2  14   0        0.06        1.38      5.21 o
   3  14   0       35.92       30.35      4.33 o
   4  14   0        4.52        6.32      3.59 o
   5  14   0       10.22        8.53      5.09 o
   1  15   0        0.78        8.33      3.76 o
   2  15   0        0.26        2.65      3.68 o
   3  15   0        0.57        5.27      3.84 o
   1   0   1     8799.00     7402.20    312.65 o
   2   0   1      694.14      818.24      7.84 o
   3   0   1       19.90       22.51      0.66 o
   4   0   1      165.51      176.30      2.44 o
   5   0   1       36.90       35.05      1.28 o
   6   0   1        5.10        5.18      0.99 o
   7   0   1      116.72      107.90      2.14 o
   8   0   1       16.69        9.79      1.96 o
   9   0   1       18.25       13.27      2.32 o
  10   0   1       18.58       22.01      2.62 o
  11   0   1       58.31       60.86      3.69 o
   0   1   1        1.25       -0.58      0.58 o
   1   1   1     7307.02     6608.20     68.61 o
   2   1   1     3112.38     3358.82     21.63 o
   3   1   1     1503.48     1448.83      9.21 o
   4   1   1      854.67      863.69      5.80 o
   5   1   1      531.43      547.00      3.84 o
   6   1   1      925.32      882.47      6.57 o
   7   1   1      131.99      119.91      2.38 o
   8   1   1      293.21      285.87      4.27 o
   9   1   1      175.46      163.95      3.62 o
  10   1   1       16.94       22.10      1.89 o
  11   1   1        9.83       10.88      1.96 o
   0   2   1    16176.27    13888.02    549.64 o
   1   2   1     3961.42     3860.36     23.97 o
   2   2   1     2069.60     2026.40     14.12 o
   3   2   1      611.10      597.87      5.25 o
   4   2   1      114.85      113.57      1.55 o
   5   2   1     2369.86     2354.12     15.76 o
   6   2   1      625.02      575.96      4.93 o
   7   2   1      154.02      142.49      2.55 o
   8   2   1      251.51      246.10      3.76 o
   9   2   1       97.05       87.19      2.46 o
  10   2   1       22.30       25.99      1.92 o
  11   2   1       11.52        9.47      1.94 o
   0   3   1    24408.92    22725.55    212.02 o
   1   3   1     1637.97     1715.76     10.90 o
   2   3   1     2527.87     2814.69     18.66 o
   3   3   1      180.50      216.19      2.68 o
   4   3   1       21.64       28.10      1.16 o
   5   3   1      874.66      915.62      7.45 o
   6   3   1      294.80      295.21      3.01 o
   7   3   1       31.62       30.54      1.36 o
   8   3   1      194.66      189.52      3.24 o
   9   3   1        6.32        2.94      1.46 o
  10   3   1        7.28        6.49      1.67 o
  11   3   1       29.21       35.21      2.28 o
   0   4   1       15.84       22.71      1.29 o
   1   4   1     1930.82     1837.29     12.32 o
   2   4   1     1135.47     1218.71      9.59 o
   3   4   1      102.78      102.47      1.70 o
   4   4   1      482.45      549.44      5.56 o
   5   4   1      127.50      144.08      2.32 o
   6   4   1      270.39      267.71      3.07 o
   7   4   1      617.59      596.30      5.72 o
   8   4   1      154.57      150.92      2.93 o
   9   4   1       54.98       44.62      2.03 o
  10   4   1       41.67       39.78      2.10 o
  11   4   1        2.59        3.27      1.81 o
   0   5   1     3715.66     4080.90     37.85 o
   1   5   1     1167.33     1150.64      9.74 o
   2   5   1       43.36       33.12      1.44 o
   3   5   1      270.34      256.27      3.29 o
   4   5   1      126.96      121.73      2.41 o
   5   5   1     1325.64     1313.68     12.08 o
   6   5   1      153.41      147.39      2.43 o
   7   5   1       68.88       63.11      1.87 o
   8   5   1       22.99       20.78      1.58 o
   9   5   1       73.78       80.37      2.52 o
  10   5   1       13.58       12.61      1.77 o
   0   6   1       69.93       62.82      1.74 o
   1   6   1      538.45      537.96      7.06 o
   2   6   1      427.31      486.54      5.69 o
   3   6   1     1922.36     2015.59     17.99 o
   4   6   1       83.35       83.41      2.53 o
   5   6   1      235.30      231.30      3.37 o
   6   6   1      164.98      153.07      2.63 o
   7   6   1      106.21      108.07      3.03 o
   8   6   1       37.68       40.97      2.52 o
   9   6   1       54.97       57.83      2.24 o
  10   6   1        5.02        3.89      1.67 o
   0   7   1     1441.93     1459.61     18.94 o
   1   7   1      335.71      372.03      5.84 o
   2   7   1      448.57      568.19      7.59 o
   3   7   1       87.09       80.39      2.79 o
   4   7   1       82.77       73.83      2.23 o
   5   7   1      539.35      547.53      6.74 o
   6   7   1        1.20       -1.01      1.41 o
   7   7   1       59.71       49.92      2.15 o
   8   7   1       50.53       49.45      2.18 o
   9   7   1       18.25       24.37      1.82 o
  10   7   1       23.63       25.62      2.25 o
   0   8   1        4.78        6.69      1.13 o
   1   8   1       21.69       22.08      1.76 o
   2   8   1      403.98      415.67      7.30 o
   3   8   1      337.16      332.22      5.46 o
   4   8   1       92.01       85.09      4.14 o
   5   8   1      443.01      415.08      8.75 o
   6   8   1      125.27      117.07      2.57 o
   7   8   1        8.46        9.02      2.13 o
   8   8   1       12.87       18.41      1.63 o
   9   8   1       12.14       13.95      1.86 o
   0   9   1       75.14       69.13      2.28 o
   1   9   1      402.11      368.11      6.22 o
   2   9   1       60.71       62.80      3.77 o
   3   9   1      455.89      447.86      6.93 o
   4   9   1       43.96       42.07      2.14 o
   5   9   1      294.84      287.77      4.75 o
   6   9   1       97.18       84.57      2.40 o
   7   9   1       14.65       11.30      1.89 o
   8   9   1       94.02      105.33      3.27 o
   9   9   1       14.46       22.19      2.93 o
   0  10   1       47.29       72.13      5.09 o
   1  10   1      642.05      606.27      9.17 o
   2  10   1      259.58      252.32      5.35 o
   3  10   1      113.84      130.44      3.81 o
   4  10   1       71.22       62.47      2.99 o
   5  10   1      143.15      148.64      4.58 o
   6  10   1       14.41       14.26      1.59 o
   7  10   1       37.00       40.21      2.49 o
   8  10   1       44.76       45.81      2.81 o
   9  10   1       19.82       23.77      3.07 o
   0  11   1       15.40       26.98      3.35 o
   1  11   1       91.53       97.85      3.67 o
   2  11   1      706.74      653.64     10.04 o
   3  11   1        0.67       -1.34      1.92 o
   4  11   1       81.73       87.45      4.24 o
   5  11   1       42.83       50.77      3.04 o
   6  11   1       27.46       28.37      2.91 o
   7  11   1       66.71       76.77     10.95 o
   8  11   1       28.94       34.31      4.13 o
   0  12   1        3.93        4.24      2.86 o
   1  12   1       11.08        8.77      2.13 o
   2  12   1       92.72       78.99      3.64 o
   3  12   1       25.26       25.33      2.59 o
   4  12   1       13.75       12.37      2.42 o
   5  12   1       17.21       12.84      2.82 o
   6  12   1       19.58       22.15      2.91 o
   7  12   1       23.86       20.19      3.92 o
   0  13   1      115.30      135.93      6.38 o
   1  13   1       29.83       26.33      2.72 o
   2  13   1      136.63      120.25      4.74 o
   3  13   1       56.46       46.82      3.24 o
   4  13   1       13.59       14.53      2.59 o
   5  13   1       14.60       12.40      2.65 o
   6  13   1       55.39       70.34      7.40 o
   0  14   1      111.72      113.11     11.22 o
   1  14   1       24.15       23.03      2.80 o
   2  14   1       30.40       28.57      3.03 o
   3  14   1       20.55       22.86      2.92 o
   4  14   1       23.80       20.98      2.97 o
   5  14   1       61.90       57.30      3.84 o
   0  15   1       35.24       31.18      4.57 o
   1  15   1       33.95       42.48      3.91 o
   2  15   1       49.14       47.93      4.51 o
   3  15   1        7.64        9.35      2.80 o
   1   0   2       63.33       57.40      2.48 o
   2   0   2      563.50      666.74      6.54 o
   3   0   2     2483.39     2638.78     20.57 o
   4   0   2      638.55      555.16      5.34 o
   5   0   2      298.80      299.01      3.68 o
   6   0   2       14.41       12.61      0.87 o
   7   0   2       57.89       55.72      2.53 o
   8   0   2       64.34       72.67      3.08 o
   9   0   2       24.40       15.80      2.49 o
  10   0   2       26.07       29.11      2.79 o
  11   0   2       20.02       12.75      2.79 o
   0   1   2     6167.48     4705.32     69.04 o
   1   1   2     7215.94     6168.70     94.08 o
   2   1   2     6563.27     6189.67     39.68 o
   3   1   2      569.67      585.85      4.47 o
   4   1   2     1222.52     1385.01     10.59 o
   5   1   2      652.52      759.42      5.61 o
   6   1   2      114.17      114.13      1.93 o
   7   1   2      577.91      526.93      5.70 o
   8   1   2       68.55       70.54      2.16 o
   9   1   2        6.27        5.57      1.50 o
  10   1   2       33.37       35.16      2.00 o
  11   1   2       50.61       50.20      2.50 o
   0   2   2     2608.10     2541.85     23.68 o
   1   2   2    15961.65    15504.06    100.79 o
   2   2   2     2683.53     2750.30     18.99 o
   3   2   2      572.60      536.64      4.17 o
   4   2   2     1636.78     1584.84     12.03 o
   5   2   2      424.09      449.41      4.46 o
   6   2   2      155.75      156.47      2.38 o
   7   2   2      119.92      103.62      2.13 o
   8   2   2       15.20        8.56      1.93 o
   9   2   2       22.42       20.06      1.71 o
  10   2   2       17.99       16.16      1.80 o
  11   2   2       34.74       33.96      2.27 o
   0   3   2     6713.64     7279.12     67.50 o
   1   3   2     2731.06     2913.60     19.14 o
   2   3   2      299.84      279.97      2.27 o
   3   3   2      527.81      526.29      4.57 o
   4   3   2     2241.20     2480.44     18.39 o
   5   3   2      357.55      369.52      3.96 o
   6   3   2       39.68       35.14      1.86 o
   7   3   2      233.53      212.58      3.22 o
   8   3   2      362.28      344.66      4.35 o
   9   3   2       57.08       47.77      2.08 o
  10   3   2        1.16        3.21      1.57 o
  11   3   2       12.59       16.25      1.98 o
   0   4   2      884.15      748.89      8.65 o
   1   4   2       49.32       63.95      1.16 o
   2   4   2     3120.21     3053.22     22.89 o
   3   4   2     1152.96     1136.25      9.78 o
   4   4   2      112.26      108.02      2.03 o
   5   4   2      119.42      115.00      1.90 o
   6   4   2      431.83      405.45      4.01 o
   7   4   2       88.55       77.85      1.99 o
   8   4   2       95.16       98.61      2.64 o
   9   4   2       97.65      105.21      2.67 o
  10   4   2       20.07       22.19      1.87 o
  11   4   2       23.78       25.33      2.19 o
   0   5   2     5809.86     6406.40     77.40 o
   1   5   2      707.95      704.77      6.27 o
   2   5   2      408.79      388.45      4.02 o
   3   5   2       18.54       15.24      1.16 o
   4   5   2      440.26      450.32      5.38 o
   5   5   2      120.21      111.14      2.13 o
   6   5   2      188.72      191.52      2.61 o
   7   5   2      162.69      151.00      2.80 o
   8   5   2      178.85      158.32      3.14 o
   9   5   2        3.09        3.90      1.50 o
  10   5   2        6.40        6.08      1.68 o
   0   6   2     2736.22     2891.15     35.92 o
   1   6   2     1443.81     1598.61     15.87 o
   2   6   2      670.91      685.59      7.46 o
   3   6   2       21.98       18.90      1.18 o
   4   6   2      336.69      348.82      4.70 o
   5   6   2      554.95      578.10      5.72 o
   6   6   2       39.77       31.13      1.35 o
   7   6   2      440.99      462.85      5.23 o
   8   6   2       77.93       75.70      2.43 o
   9   6   2        3.88        0.73      1.48 o
  10   6   2        6.57        9.12      1.77 o
   0   7   2      833.76      951.99     16.85 o
   1   7   2      392.68      434.78      4.94 o
   2   7   2       25.15       22.69      1.38 o
   3   7   2      811.08      766.62      8.58 o
   4   7   2      269.61      294.30      4.02 o
   5   7   2     1142.53     1130.63     10.84 o
   6   7   2      113.97      121.01      2.52 o
   7   7   2        4.03        1.56      1.24 o
   8   7   2       50.57       45.14      2.06 o
   9   7   2       24.23       29.61      1.89 o
  10   7   2       49.33       50.79      2.60 o
   0   8   2     1829.51     1776.04     29.61 o
   1   8   2      471.67      475.27      7.14 o
   2   8   2      184.49      212.35      4.84 o
   3   8   2       39.38       30.43      1.75 o
   4   8   2       46.86       46.78      2.46 o
   5   8   2      120.98      124.99      2.79 o
   6   8   2       13.34       12.56      1.37 o
   7   8   2        7.73        4.30      1.74 o
   8   8   2        6.26        6.90      1.75 o
   9   8   2        5.30        4.70      1.80 o
   0   9   2       58.58       65.57      3.84 o
   1   9   2      134.71      133.20      3.61 o
   2   9   2      239.18      230.05      4.11 o
   3   9   2      116.52      115.43      5.08 o
   4   9   2      529.36      503.19      5.91 o
   5   9   2       42.35       36.16      1.85 o
   6   9   2      230.33      228.16      3.50 o
   7   9   2       66.41       65.81      2.42 o
   8   9   2       18.39       20.91      2.30 o
   9   9   2       17.54       19.97      2.05 o
   0  10   2        0.48       -2.13      2.13 o
   1  10   2      259.68      262.23      5.38 o
   2  10   2      172.13      171.52      4.36 o
   3  10   2       30.46       35.83      2.35 o
   4  10   2      197.32      186.55      3.74 o
   5  10   2        2.03        2.97      1.34 o
   6  10   2        3.13        3.34      1.43 o
   7  10   2       49.07       40.61      4.61 o
   8  10   2        9.69        5.74      2.17 o
   9  10   2       15.14       18.85      2.72 o
   0  11   2      173.71      171.60      6.54 o
   1  11   2      270.48      271.29      5.70 o
   2  11   2       74.21       84.60      3.94 o
   3  11   2       20.05       17.67      2.24 o
   4  11   2      112.35      124.37      5.26 o
   5  11   2       23.65       25.01      2.20 o
   6  11   2        0.96        0.83      2.21 o
   7  11   2        8.97        7.58      2.62 o
   8  11   2       35.71       45.68      5.09 o
   0  12   2      162.27      165.15     10.87 o
   1  12   2       78.38       81.25      3.64 o
   2  12   2       71.58       63.73      3.91 o
   3  12   2       49.16       51.07      3.11 o
   4  12   2       50.36       45.02      2.67 o
   5  12   2        3.69        2.34      2.43 o
   6  12   2       16.01       10.18      4.31 o
   7  12   2       47.00       52.30      4.74 o
   0  13   2        9.00       10.62      3.35 o
   1  13   2        3.95        3.78      2.17 o
   2  13   2       24.43       30.94      2.89 o
   3  13   2       25.78       30.07      2.91 o
   4  13   2       50.28       56.43      3.55 o
   5  13   2        7.43        4.88      2.41 o
   6  13   2        0.52        4.40      4.63 o
   0  14   2       81.13       82.01      8.91 o
   1  14   2      105.34      109.76      4.48 o
   2  14   2       31.44       32.03      3.11 o
   3  14   2        7.79       11.15      2.65 o
   4  14   2       14.63       16.70      2.89 o
   5  14   2        9.83       14.66      2.85 o
   0  15   2        0.57       -3.11      3.11 o
   1  15   2       18.28       22.35      2.91 o
   2  15   2       49.69       51.73      3.77 o
   3  15   2       15.25       16.68      3.04 o
   1   0   3      386.97      533.49      4.39 o
   2   0   3      226.81      232.39      2.38 o
   4   0   3     6096.84     6297.18     62.98 o
   5   0   3      605.64      641.30      6.97 o
   6   0   3       99.32      102.34      3.15 o
   7   0   3      244.21      244.38      5.36 o
   8   0   3      315.61      271.78      5.28 o
   9   0   3      155.12      146.13      5.84 o
  10   0   3        0.84       -2.40      2.40 o
  11   0   3        0.29        2.65      2.57 o
   0   1   3     6569.47     5593.82    228.73 o
   1   1   3     3272.86     3169.52     16.89 o
   2   1   3     3463.28     3416.39     20.13 o
   3   1   3      755.42      850.67      5.66 o
   4   1   3      878.70      992.55      7.85 o
   5   1   3       48.43       52.64      1.18 o
   6   1   3       97.91       85.45      1.88 o
   7   1   3      328.04      345.86      4.31 o
   8   1   3       68.23       58.68      2.03 o
   9   1   3       28.39       30.58      1.81 o
  10   1   3       43.41       42.50      2.28 o
  11   1   3       36.84       43.56      2.63 o
   0   2   3       78.53       50.61      1.30 o
   1   2   3     4478.20     4505.41     26.78 o
   2   2   3      676.83      569.28      3.76 o
   3   2   3     1928.77     1923.53     13.57 o
   4   2   3       51.47       76.19      1.95 o
   5   2   3     1362.99     1424.97     11.85 o
   6   2   3        0.21        0.53      0.76 o
   7   2   3       20.66       20.14      1.30 o
   8   2   3      123.50      111.55      2.78 o
   9   2   3       45.67       40.06      1.97 o
  10   2   3       44.67       49.01      2.75 o
  11   2   3        2.28        0.54      1.75 o
   0   3   3      195.44      225.82      2.61 o
   1   3   3     1098.92     1128.71      8.65 o
   2   3   3     1219.23     1060.39      7.43 o
   3   3   3      352.88      311.42      3.00 o
   4   3   3       58.77       73.37      1.96 o
   5   3   3       93.65      111.05      2.54 o
   6   3   3       52.32       41.67      1.47 o
   7   3   3       27.02       22.83      1.67 o
   8   3   3       14.15       16.73      1.67 o
   9   3   3       66.94       69.04      2.33 o
  10   3   3       90.66       95.04      2.75 o
  11   3   3       17.81       19.54      2.06 o
   0   4   3      494.52      508.39      5.38 o
   1   4   3     2683.48     3009.41     20.94 o
   2   4   3     2519.03     2690.49     20.24 o
   3   4   3      567.87      655.26      5.58 o
   4   4   3     1811.25     1845.59     14.96 o
   5   4   3      977.66      991.35      8.05 o
   6   4   3      356.71      344.70      4.05 o
   7   4   3      451.40      438.08      4.62 o
   8   4   3      100.24       92.96      2.60 o
   9   4   3       39.11       38.50      1.97 o
  10   4   3        8.82       10.01      1.84 o
  11   4   3       27.79       25.01      2.12 o
   0   5   3     1565.79     1594.34     20.18 o
   1   5   3      111.10      151.87      1.71 o
   2   5   3     2926.37     2970.92     22.37 o
   3   5   3     1104.66     1161.67      9.84 o
   4   5   3      314.27      312.31      4.15 o
   5   5   3       65.48       68.97      1.79 o
   6   5   3      336.81      319.57      3.46 o
   7   5   3       69.99       68.02      2.09 o
   8   5   3       10.09       11.38      1.68 o
   9   5   3        3.63        3.19      1.44 o
  10   5   3       35.83       32.58      2.08 o
   0   6   3      928.83      915.81     12.39 o
   1   6   3      836.38      863.74      9.09 o
   2   6   3      878.66      958.77      8.98 o
   3   6   3       20.59       21.54      1.11 o
   4   6   3       60.63       50.74      1.64 o
   5   6   3      343.80      324.12      4.22 o
   6   6   3      265.22      259.15      3.18 o
   7   6   3       11.82       13.05      1.51 o
   8   6   3        2.65        3.35      1.41 o
   9   6   3       29.23       33.50      2.00 o
  10   6   3       21.85       28.09      2.28 o
   0   7   3      766.49      845.25     22.79 o
   1   7   3      430.01      487.18      5.35 o
   2   7   3       72.90       71.85      2.42 o
   3   7   3       82.65       98.36      2.04 o
   4   7   3       21.07       19.74      1.22 o
   5   7   3      135.37      140.29      2.86 o
   6   7   3      789.17      767.68      7.51 o
   7   7   3      206.28      219.95      3.43 o
   8   7   3       29.43       29.77      2.01 o
   9   7   3       41.05       42.88      2.49 o
  10   7   3       24.85       27.02      2.27 o
   0   8   3      117.25      137.52      4.99 o
   1   8   3      220.12      239.28      4.57 o
   2   8   3      632.99      623.73      7.19 o
   3   8   3      160.07      167.67      2.73 o
   4   8   3       67.15       69.03      2.29 o
   5   8   3      253.40      228.71      5.31 o
   6   8   3      134.75      140.86      2.73 o
   7   8   3      132.29      135.91      2.81 o
   8   8   3        0.00       -1.70      1.77 o
   9   8   3       27.05       29.65      2.15 o
   0   9   3      435.67      442.17      9.98 o
   1   9   3      852.99      845.07     11.42 o
   2   9   3      118.20      109.12      2.96 o
   3   9   3      313.37      302.45      4.96 o
   4   9   3      311.35      295.23      4.21 o
   5   9   3       29.10       26.07      1.69 o
   6   9   3       66.22       67.35      2.59 o
   7   9   3       30.03       31.04      2.48 o
   8   9   3        7.33        9.56      2.10 o
   9   9   3        4.31        5.24      2.34 o
   0  10   3       48.39       41.78      3.60 o
   1  10   3      407.82      418.05      7.08 o
   2  10   3        4.79        4.27      1.81 o
   3  10   3       77.68       69.99      3.07 o
   4  10   3       39.56       35.03      3.18 o
   5  10   3       41.18       43.32      2.32 o
   6  10   3      122.82      122.94      3.80 o
   7  10   3       41.92       40.46      3.33 o
   8  10   3       88.46       98.03      4.75 o
   0  11   3       94.93       86.68      4.91 o
   1  11   3        2.19        2.67      1.94 o
   2  11   3      448.10      406.46      9.15 o
   3  11   3       67.28       60.86      3.68 o
   4  11   3        6.72        4.94      2.21 o
   5  11   3       67.73       59.73      3.14 o
   6  11   3       24.51       31.99      2.50 o
   7  11   3        5.97        3.50      2.57 o
   8  11   3       26.11       28.08      3.56 o
   0  12   3      137.36      115.32     10.18 o
   1  12   3      147.32      138.36      4.42 o
   2  12   3       10.73       10.11      2.31 o
   3  12   3      182.24      169.26      4.85 o
   4  12   3       22.54       21.03      2.18 o
   5  12   3        3.42        2.85      2.16 o
   6  12   3        1.71        2.77      5.78 o
   7  12   3       43.81       48.90      4.66 o
   0  13   3       50.48       48.74      4.66 o
   1  13   3       30.43       27.28      2.72 o
   2  13   3       22.52       17.06      2.54 o
   3  13   3       65.17       58.83      3.50 o
   4  13   3       12.22        9.32      2.44 o
   5  13   3       23.56       23.04      2.72 o
   6  13   3       36.45       39.79      4.41 o
   0  14   3        2.62        2.11      4.16 o
   1  14   3       57.14       64.35      3.76 o
   2  14   3        6.19        4.10      2.42 o
   3  14   3       48.06       53.34      3.58 o
   4  14   3        7.41        4.69      2.56 o
   5  14   3       24.57       24.32      2.80 o
   0  15   3        0.51        4.74      5.09 o
   1  15   3       22.91       25.35      3.11 o
   2  15   3       37.95       42.57      4.94 o
   3  15   3       11.52        9.27      2.80 o
   0   0   4     4720.53     4588.32     67.24 o
   1   0   4     3390.22     3303.38     27.76 o
   2   0   4     1996.89     1757.59     14.93 o
   3   0   4     5319.07     5710.90     47.62 o
   4   0   4     1954.74     2141.45     20.30 o
   5   0   4      185.36      231.75      3.77 o
   6   0   4      122.48      121.12      2.95 o
   7   0   4      413.05      437.65      7.55 o
   8   0   4        1.50       -0.65      2.17 o
   9   0   4        3.81        3.04      2.34 o
  10   0   4       38.83       33.97      2.87 o
  11   0   4       51.77       52.20      3.51 o
   0   1   4     5234.51     4652.75     39.87 o
   1   1   4     9248.35     9399.45     55.99 o
   2   1   4       14.87       12.30      0.37 o
   3   1   4      666.50      739.56      5.03 o
   4   1   4      347.54      357.95      3.96 o
   5   1   4      487.15      503.75      5.33 o
   6   1   4        1.57       -0.71      0.71 o
   7   1   4       37.94       29.99      1.50 o
   8   1   4       87.42       75.52      2.42 o
   9   1   4      118.32      108.57      2.67 o
  10   1   4        6.04        6.49      1.61 o
  11   1   4       16.41       15.12      2.00 o
   0   2   4     7949.95     8219.55     70.01 o
   1   2   4     4989.55     4675.06     29.29 o
   2   2   4     3890.48     3874.94     23.09 o
   3   2   4      264.37      334.67      3.02 o
   4   2   4      195.19      241.55      2.59 o
   5   2   4      366.19      381.16      4.33 o
   6   2   4        0.12        1.65      0.80 o
   7   2   4      189.21      188.14      3.06 o
   8   2   4      248.20      248.23      3.52 o
   9   2   4       89.51       97.27      3.52 o
  10   2   4       67.32       73.49      3.04 o
  11   2   4       10.11       10.15      1.99 o
   0   3   4       86.25      121.78      2.33 o
   1   3   4     7319.32     7845.92     53.92 o
   2   3   4      430.82      357.16      2.87 o
   3   3   4     1598.01     1732.30     13.17 o
   4   3   4      303.03      290.48      3.42 o
   5   3   4      230.96      236.97      3.21 o
   6   3   4      192.76      176.27      2.72 o
   7   3   4       54.49       47.49      2.12 o
   8   3   4      475.39      444.16      4.88 o
   9   3   4       47.89       46.45      2.20 o
  10   3   4        6.83        6.18      1.64 o
  11   3   4       21.49       22.05      2.14 o
   0   4   4      228.73      243.99      2.91 o
   1   4   4     2464.37     2607.38     20.83 o
   2   4   4     1875.68     1838.65     14.14 o
   3   4   4     1178.52     1287.45     10.85 o
   4   4   4      197.06      213.34      3.52 o
   5   4   4      862.24      884.47      7.32 o
   6   4   4       56.22       54.89      2.00 o
   7   4   4       30.89       28.98      1.55 o
   8   4   4       64.29       66.97      2.29 o
   9   4   4       55.33       62.71      2.38 o
  10   4   4       30.30       33.42      2.08 o
   0   5   4     1188.86     1106.42     12.19 o
   1   5   4     1904.11     2169.94     15.48 o
   2   5   4      312.07      378.01      7.75 o
   3   5   4       39.18       55.39      2.60 o
   4   5   4      800.16      795.51      7.09 o
   5   5   4      612.89      624.12      6.88 o
   6   5   4      101.07      105.30      2.90 o
   7   5   4       25.90       23.67      1.51 o
   8   5   4      133.60      136.09      2.95 o
   9   5   4        0.39       -1.51      1.51 o
  10   5   4      135.51      151.61      3.74 o
   0   6   4       64.88       63.36      7.68 o
   1   6   4      445.65      454.58      4.65 o
   2   6   4      718.98      695.45      7.70 o
   3   6   4      212.73      198.66      2.62 o
   4   6   4      418.53      436.68      4.62 o
   5   6   4      218.89      228.93      3.10 o
   6   6   4      357.76      338.73      3.72 o
   7   6   4       31.33       29.78      1.65 o
   8   6   4       16.98       20.77      1.89 o
   9   6   4        0.94        1.94      1.54 o
  10   6   4       13.96       10.48      2.03 o
   0   7   4       86.63      115.24      3.71 o
   1   7   4      226.81      220.75      3.04 o
   2   7   4      223.16      231.71      2.78 o
   3   7   4       46.32       42.19      1.42 o
   4   7   4      196.58      190.71      2.83 o
   5   7   4      196.96      175.63      3.97 o
   6   7   4      655.80      649.66      6.04 o
   7   7   4       60.27       74.61      2.25 o
   8   7   4       79.45       82.49      2.78 o
   9   7   4        7.16        3.68      1.91 o
  10   7   4        2.12        4.46      2.00 o
   0   8   4      382.78      453.97      9.73 o
   1   8   4      235.21      212.69      3.14 o
   2   8   4       59.23       57.13      2.36 o
   3   8   4       64.67       62.17      1.89 o
   4   8   4      186.64      161.72      2.73 o
   5   8   4      345.11      364.50      6.89 o
   6   8   4      207.99      212.60      3.33 o
   7   8   4      149.51      131.05      3.24 o
   8   8   4        8.02        7.88      2.01 o
   9   8   4        2.52        2.26      1.89 o
   0   9   4        0.55        1.62      2.13 o
   1   9   4      431.72      428.76      6.94 o
   2   9   4     1098.09     1041.36     11.82 o
   3   9   4      655.16      607.02      7.09 o
   4   9   4      144.30      140.56      2.62 o
   5   9   4      102.38      110.76      2.75 o
   6   9   4      150.83      151.48      3.54 o
   7   9   4        6.45        7.15      1.74 o
   8   9   4        8.40        8.64      2.06 o
   9   9   4       29.72       30.88      3.31 o
   0  10   4       28.60       31.50      3.70 o
   1  10   4      102.70      129.90      4.64 o
   2  10   4      368.59      324.81      5.28 o
   3  10   4      180.35      203.59      4.68 o
   4  10   4        9.73       13.38      1.85 o
   5  10   4      121.36      126.49      4.04 o
   6  10   4       12.26       14.97      2.15 o
   7  10   4       32.81       36.88      3.19 o
   8  10   4       15.57       12.44      3.29 o
   0  11   4      110.22       97.06      5.07 o
   1  11   4       27.00       34.64      2.57 o
   2  11   4       32.52       27.45      2.51 o
   3  11   4       21.91       22.89      2.75 o
   4  11   4       78.99       92.26      3.62 o
   5  11   4       43.53       49.85      3.01 o
   6  11   4       20.23       21.80      2.39 o
   7  11   4       47.79       57.21      3.80 o
   8  11   4        1.49       -3.15      3.15 o
   0  12   4       23.91       17.98      3.35 o
   1  12   4      128.72      124.24      4.25 o
   2  12   4       25.45       28.04      3.12 o
   3  12   4       32.75       37.07      2.92 o
   4  12   4       12.44       11.73      2.04 o
   5  12   4       39.72       36.05      2.91 o
   6  12   4       95.31      117.00      5.97 o
   7  12   4        6.57        5.78      4.63 o
   0  13   4       66.86       53.71      4.66 o
   1  13   4       71.44       69.22      3.63 o
   2  13   4        5.26        3.24      2.16 o
   3  13   4       43.00       38.26      3.02 o
   4  13   4       12.69       11.86      2.87 o
   5  13   4        9.33       11.85      2.30 o
   6  13   4        2.93        0.79      3.19 o
   0  14   4       60.54       57.88      5.15 o
   1  14   4       17.07       14.87      2.69 o
   2  14   4        3.09        2.03      2.34 o
   3  14   4       13.60        9.60      3.27 o
   4  14   4       25.58       28.60      3.11 o
   5  14   4        6.46        7.22      3.15 o
   0  15   4       17.39       28.54      8.45 o
   1  15   4        7.35       14.21      2.87 o
   2  15   4       20.27       22.26      3.11 o
   3  15   4       12.31       10.36      2.85 o
   2   0   5      298.10      297.58      2.78 o
   3   0   5      720.51      724.89      6.66 o
   4   0   5     1585.67     1563.88     19.58 o
   5   0   5     1359.44     1360.31     15.12 o
   6   0   5        0.91        0.53      1.40 o
   7   0   5        2.93       -1.57      1.81 o
   8   0   5      292.55      305.52      6.53 o
   9   0   5        6.66        8.39      2.11 o
  10   0   5        3.17        3.68      2.26 o
  11   0   5        1.44        1.11      2.54 o
   0   1   5     1629.64     1463.81     12.78 o
   1   1   5     4172.94     4191.10     25.10 o
   2   1   5     1052.09     1145.99      6.79 o
   3   1   5     1203.07     1214.61      7.55 o
   4   1   5      253.21      237.87      2.98 o
   5   1   5       56.22       52.26      1.67 o
   6   1   5      704.95      641.51      5.70 o
   7   1   5        9.04        5.12      1.21 o
   8   1   5       31.35       35.30      2.02 o
   9   1   5       46.21       46.88      2.27 o
  10   1   5        1.71       -0.26      1.53 o
  11   1   5       38.91       43.52      2.42 o
   0   2   5      999.44     1216.72     10.88 o
   1   2   5     3236.26     3337.93     19.39 o
   2   2   5     8454.18     8259.00     46.81 o
   3   2   5     1708.47     1894.32     12.73 o
   4   2   5      338.07      363.63      3.74 o
   5   2   5       20.89       21.52      1.36 o
   6   2   5      279.58      263.51      3.64 o
   7   2   5       28.52       30.08      1.54 o
   8   2   5      275.46      272.16      3.70 o
   9   2   5       41.07       38.84      2.23 o
  10   2   5        5.31        4.26      1.91 o
  11   2   5      105.20      108.71      3.19 o
   0   3   5     4589.47     4756.05     44.59 o
   1   3   5      867.61      891.36      8.33 o
   2   3   5      414.95      369.55      3.07 o
   3   3   5      883.90      843.05      6.41 o
   4   3   5     1626.55     1602.02     13.03 o
   5   3   5      795.43      845.79      8.17 o
   6   3   5      738.85      715.80      7.36 o
   7   3   5      199.88      184.26      2.83 o
   8   3   5      193.15      190.06      3.11 o
   9   3   5       32.03       29.97      1.98 o
  10   3   5       67.52       69.02      2.50 o
  11   3   5       10.46       11.30      2.19 o
   0   4   5      234.67      232.60      2.82 o
   1   4   5     1924.36     2011.97     14.29 o
   2   4   5      720.04      798.30      6.50 o
   3   4   5       18.95       15.04      1.65 o
   4   4   5       89.42       94.98      1.83 o
   5   4   5      427.48      449.01      5.02 o
   6   4   5      272.95      270.44      3.48 o
   7   4   5       35.06       31.39      2.17 o
   8   4   5       13.16       11.14      1.36 o
   9   4   5       15.84       12.95      1.73 o
  10   4   5       35.71       38.55      2.13 o
   0   5   5     1389.86     1324.99     14.44 o
   1   5   5      228.75      334.92      3.91 o
   2   5   5     1114.53     1137.04      9.86 o
   3   5   5      377.84      409.86      4.58 o
   4   5   5      602.24      630.30      5.86 o
   5   5   5      145.06      171.56      2.60 o
   6   5   5       13.18       14.65      1.41 o
   7   5   5      153.98      146.37      2.82 o
   8   5   5      208.28      194.44      4.52 o
   9   5   5       19.30       16.81      1.79 o
  10   5   5       46.19       52.66      2.82 o
   0   6   5     1789.00     1768.37     19.11 o
   1   6   5       65.54       58.63      2.50 o
   2   6   5     1119.64     1157.22     10.39 o
   3   6   5      456.62      488.13      4.89 o
   4   6   5       85.00       80.98      1.76 o
   5   6   5      443.63      458.52      6.79 o
   6   6   5      386.83      370.08      3.93 o
   7   6   5       45.50       39.06      1.79 o
   8   6   5       81.76       83.05      2.74 o
   9   6   5       18.31       14.89      2.11 o
  10   6   5       55.62       53.86      3.70 o
   0   7   5      389.76      344.22      6.67 o
   1   7   5     1127.41     1192.55     11.26 o
   2   7   5      417.27      478.20      5.06 o
   3   7   5      193.09      206.15      2.95 o
   4   7   5       17.76       17.28      1.25 o
   5   7   5       65.11       61.46      1.87 o
   6   7   5       58.94       62.60      2.00 o
   7   7   5      265.70      286.50      5.46 o
   8   7   5      126.70      128.50      5.08 o
   9   7   5        2.16        0.58      1.85 o
  10   7   5       58.94       69.89      3.21 o
   0   8   5      751.71      741.01     14.07 o
   1   8   5       45.62       61.18      2.36 o
   2   8   5      159.58      178.52      2.62 o
   3   8   5      137.95      158.52      2.42 o
   4   8   5      482.33      445.76      4.95 o
   5   8   5      221.22      210.73      3.79 o
   6   8   5      375.39      382.30      4.92 o
   7   8   5       36.11       36.81      2.99 o
   8   8   5       72.81       71.95      3.14 o
   9   8   5        7.98        6.41      2.33 o
   0   9   5      122.63      130.13      6.25 o
   1   9   5      166.45      167.19      4.14 o
   2   9   5       26.26       32.71      2.21 o
   3   9   5       90.86       96.23      2.32 o
   4   9   5       75.74       65.08      2.10 o
   5   9   5      170.55      172.95      3.32 o
   6   9   5        1.52       -0.75      1.50 o
   7   9   5        1.45        2.64      1.72 o
   8   9   5       20.24       20.19      2.69 o
   9   9   5        3.28        0.10      2.80 o
   0  10   5       52.09       45.27      3.68 o
   1  10   5      154.70      159.56      4.19 o
   2  10   5       76.65       75.12      2.71 o
   3  10   5      160.86      171.04      4.25 o
   4  10   5      108.09      102.90      3.22 o
   5  10   5       25.09       23.84      3.87 o
   6  10   5        1.57        2.05      1.84 o
   7  10   5        7.69        6.99      2.53 o
   8  10   5        7.07        2.85      3.56 o
   0  11   5       18.98       13.22      2.94 o
   1  11   5      140.02      131.22      4.08 o
   2  11   5        2.58        5.25      1.93 o
   3  11   5       86.75       80.08      5.93 o
   4  11   5        4.71        4.50      1.75 o
   5  11   5       87.74       85.59      4.18 o
   6  11   5       12.56        6.80      3.02 o
   7  11   5       36.81       40.76      4.33 o
   8  11   5        1.03       -3.18      3.35 o
   0  12   5       20.55       17.87      3.35 o
   1  12   5        3.90        2.60      2.04 o
   2  12   5       58.36       58.10      3.26 o
   3  12   5        1.88        1.61      1.99 o
   4  12   5       34.48       30.97      2.20 o
   5  12   5       41.88       46.01      2.79 o
   6  12   5       38.01       39.64      9.83 o
   7  12   5        5.87        1.39      4.63 o
   0  13   5        3.32        3.47      3.11 o
   1  13   5       54.84       59.59      3.44 o
   2  13   5       64.38       61.83      3.58 o
   3  13   5        2.31       -1.63      2.25 o
   4  13   5        5.49        1.26      2.07 o
   5  13   5       80.65       83.50      3.60 o
   6  13   5       12.60       11.82      3.32 o
   0  14   5        5.60        5.35      3.42 o
   1  14   5       25.65       32.23      3.09 o
   2  14   5        9.91        1.50      2.37 o
   3  14   5        6.14        7.05      2.57 o
   4  14   5       40.62       40.68      3.05 o
   5  14   5       18.56       15.61      4.08 o
   0  15   5        0.38        3.19      3.51 o
   1  15   5       67.52       67.35      5.48 o
   2  15   5        0.82        2.34      2.64 o
   3  15   5        6.91        4.64      3.15 o
   4  15   5        2.48       -4.86      4.86 o
   0   0   6        6.00       -0.82      0.82 o
   1   0   6      303.91      285.20      3.70 o
   2   0   6     1747.89     1913.84     16.36 o
   3   0   6       18.80       19.18      1.60 o
   5   0   6        0.32       -1.14      1.14 o
   6   0   6       78.82       65.59      3.61 o
   7   0   6      320.50      311.00      5.27 o
   8   0   6        0.72        0.18      2.04 o
   9   0   6       40.09       36.30      3.09 o
  10   0   6        6.73        7.43      2.35 o
  11   0   6       59.08       66.41      4.01 o
   0   1   6     2388.90     2257.71     21.42 o
   1   1   6      410.47      395.85      4.06 o
   2   1   6     2934.80     3067.05     18.37 o
   3   1   6     1050.40     1053.67      7.25 o
   4   1   6      291.33      300.78      3.18 o
   5   1   6      378.41      353.07      3.52 o
   6   1   6       88.50       77.95      2.54 o
   7   1   6        1.83        2.69      1.19 o
   8   1   6       46.12       40.74      1.85 o
   9   1   6        5.84        8.26      1.61 o
  10   1   6       18.03       18.97      2.00 o
  11   1   6       26.93       32.10      2.21 o
   0   2   6      838.37      840.46      7.15 o
   1   2   6     1368.44     1354.80      9.36 o
   2   2   6       24.38       27.88      0.69 o
   3   2   6      579.28      457.56      3.53 o
   4   2   6      261.59      255.54      2.84 o
   5   2   6       73.73       69.53      1.84 o
   6   2   6      466.78      448.30      5.18 o
   7   2   6      201.70      202.92      3.17 o
   8   2   6      104.92      105.46      3.06 o
   9   2   6        8.41        8.31      1.62 o
  10   2   6       81.15       93.35      3.13 o
  11   2   6       13.03       17.41      2.07 o
   0   3   6       52.19       70.62      1.68 o
   1   3   6     2691.99     2954.96     20.91 o
   2   3   6      735.05      798.05      7.58 o
   3   3   6      223.75      282.41      3.26 o
   4   3   6        3.48        5.97      1.13 o
   5   3   6      389.87      422.45      4.76 o
   6   3   6      212.27      202.66      3.62 o
   7   3   6       97.50       89.38      2.43 o
   8   3   6       15.91       15.12      1.66 o
   9   3   6        3.56        1.58      1.90 o
  10   3   6       39.13       36.94      2.26 o
   0   4   6      500.30      414.08      5.18 o
   1   4   6     3604.16     3708.00     26.24 o
   2   4   6      573.98      600.91      5.62 o
   3   4   6      354.50      365.08      3.39 o
   4   4   6       21.57       22.70      0.98 o
   5   4   6       37.98       40.97      1.50 o
   6   4   6      346.32      364.44      4.54 o
   7   4   6       28.35       29.07      1.66 o
   8   4   6        4.52        1.91      1.24 o
   9   4   6       39.06       44.73      2.56 o
  10   4   6       54.74       52.29      2.77 o
   0   5   6      504.71      512.34      6.13 o
   1   5   6      485.02      497.68      4.36 o
   2   5   6      271.40      234.24      3.90 o
   3   5   6      342.56      366.64      4.27 o
   4   5   6      650.75      663.54      6.51 o
   5   5   6      200.26      185.09      2.40 o
   6   5   6       89.04       69.85      2.63 o
   7   5   6      395.13      383.89      4.66 o
   8   5   6       51.54       53.68      3.21 o
   9   5   6       57.28       59.02      2.71 o
  10   5   6       19.77       22.17      2.34 o
   0   6   6       33.78       36.79      3.04 o
   1   6   6      851.65     1010.92      8.54 o
   2   6   6      180.20      171.82      3.14 o
   3   6   6      220.40      220.27      3.07 o
   4   6   6      111.14       97.96      1.89 o
   5   6   6      110.21      108.52      2.35 o
   6   6   6      805.40      775.86      7.49 o
   7   6   6      101.38       92.91      2.46 o
   8   6   6       17.69       20.11      2.17 o
   9   6   6       98.81      107.13      3.36 o
  10   6   6       48.47       54.49      3.50 o
   0   7   6      167.83      192.47      3.90 o
   1   7   6     1249.02     1315.91     12.30 o
   2   7   6      195.80      171.83      3.53 o
   3   7   6       48.37       52.60      1.32 o
   4   7   6      165.57      185.03      2.60 o
   5   7   6       47.57       57.32      2.12 o
   6   7   6       62.39       56.47      1.97 o
   7   7   6      106.23      107.19      3.75 o
   8   7   6       45.30       43.13      2.58 o
   9   7   6       16.07       15.90      2.33 o
  10   7   6        7.30        8.43      2.22 o
   0   8   6       45.42       56.36      6.48 o
   1   8   6      331.53      330.09      4.10 o
   2   8   6      226.14      258.64      3.29 o
   3   8   6       93.05       88.13      2.44 o
   4   8   6      264.42      248.01      3.61 o
   5   8   6      314.49      300.22      4.19 o
   6   8   6      103.57      103.15      2.99 o
   7   8   6      280.85      280.48      8.00 o
   8   8   6      139.51      144.60      6.62 o
   9   8   6        2.86        5.68      2.43 o
   0   9   6        2.44       -1.66      2.04 o
   1   9   6      151.28      173.32      3.29 o
   2   9   6      274.78      272.80      4.53 o
   3   9   6      299.00      288.46      4.47 o
   4   9   6       64.94       54.12      1.93 o
   5   9   6      147.17      137.70      5.74 o
   6   9   6      114.82      115.80      3.21 o
   7   9   6       13.66       12.02      1.96 o
   8   9   6       15.55       19.45      2.93 o
   9   9   6        8.21        7.28      4.50 o
   0  10   6     1135.33     1113.54     23.48 o
   1  10   6       44.17       26.89      2.60 o
   2  10   6       48.77       42.09      2.20 o
   3  10   6      111.55      114.87      3.57 o
   4  10   6      200.08      193.43      5.60 o
   5  10   6       61.65       74.48      3.10 o
   6  10   6       47.32       46.56      3.05 o
   7  10   6        5.84        3.51      2.05 o
   8  10   6       57.81       56.45      6.16 o
   0  11   6       19.51       12.27      3.11 o
   1  11   6       30.53       31.73      2.51 o
   2  11   6      144.36      141.51      4.16 o
   3  11   6      103.62      100.54      3.33 o
   4  11   6       34.84       40.29      2.48 o
   5  11   6       90.04       97.74      4.40 o
   6  11   6       66.65       66.28      4.66 o
   7  11   6        5.06        9.95      4.86 o
   8  11   6       27.82       31.84      9.26 o
   0  12   6        4.09        2.89      2.78 o
   1  12   6       77.21       62.71      3.32 o
   2  12   6        0.34        0.35      1.97 o
   3  12   6       47.18       42.01      2.52 o
   4  12   6       12.57       13.47      1.89 o
   5  12   6       23.55       26.07      2.73 o
   6  12   6       46.63       58.98      4.74 o
   7  12   6       19.91       17.12      5.55 o
   0  13   6        7.98       -0.03      2.93 o
   1  13   6      141.35      154.86      4.88 o
   2  13   6        1.72        2.30      2.28 o
   3  13   6        3.14        6.24      2.39 o
   4  13   6       20.87       22.63      2.17 o
   5  13   6       25.79       26.17      2.60 o
   6  13   6       14.64       17.22      3.19 o
   0  14   6       11.95       11.13      4.28 o
   1  14   6       57.28       62.04      3.69 o
   2  14   6       20.48       23.71      4.88 o
   3  14   6        5.92        7.77      2.59 o
   4  14   6        5.22        9.78      2.44 o
   5  14   6        0.16        2.16      2.73 o
   0  15   6       47.38       44.45      5.90 o
   1  15   6        1.64       -0.36      2.47 o
   2  15   6       20.37       25.60      3.23 o
   3  15   6        5.43        3.20      3.12 o
   1   0   7      222.50      231.99      3.92 o
   2   0   7     2567.24     2597.98     27.11 o
   3   0   7      152.14      160.55      2.38 o
   4   0   7      143.25      159.36      2.73 o
   5   0   7        1.03        8.01      1.39 o
   6   0   7       42.50       54.53      2.24 o
   7   0   7       67.40       67.42      2.69 o
   8   0   7      101.82       99.95      3.89 o
   9   0   7       16.97       21.47      2.70 o
  10   0   7       46.14       43.09      3.10 o
  11   0   7       11.51        8.04      3.54 o
   0   1   7     4148.33     4353.88     40.83 o
   1   1   7     4372.76     4318.02     27.37 o
   2   1   7      690.10      592.34      4.82 o
   3   1   7      447.47      510.76      3.83 o
   4   1   7     2876.33     2980.06     20.78 o
   5   1   7       84.34       68.98      1.57 o
   6   1   7      789.94      795.93      6.85 o
   7   1   7      303.42      281.90      3.85 o
   8   1   7       12.07       10.16      1.45 o
   9   1   7       55.44       52.88      2.39 o
  10   1   7       24.38       23.36      2.04 o
  11   1   7       36.36       40.13      2.36 o
   0   2   7      130.24      120.60      1.94 o
   1   2   7      468.15      545.54      4.56 o
   2   2   7      550.95      560.40      4.68 o
   3   2   7      801.29      819.14      5.85 o
   4   2   7      540.48      507.05      3.80 o
   5   2   7      289.11      255.62      3.08 o
   6   2   7      104.74       99.85      2.10 o
   7   2   7       52.02       50.36      1.55 o
   8   2   7       53.43       55.24      2.08 o
   9   2   7       25.90       20.93      1.78 o
  10   2   7        6.41        6.30      2.20 o
  11   2   7        9.47        9.73      3.81 o
   0   3   7       65.72       57.42      1.37 o
   1   3   7      115.06       97.16      2.93 o
   2   3   7     2590.85     2967.61     25.90 o
   3   3   7      929.14      999.14      7.95 o
   4   3   7      761.82      732.55      6.49 o
   5   3   7      103.13      102.27      2.14 o
   6   3   7      182.40      189.99      3.16 o
   7   3   7      561.13      539.78      6.23 o
   8   3   7       45.01       45.50      1.82 o
   9   3   7       27.10       28.91      1.94 o
  10   3   7       23.45       25.37      2.11 o
   0   4   7       64.67       62.38      2.15 o
   1   4   7     2161.09     2342.37     17.90 o
   2   4   7     2565.73     2799.32     22.87 o
   3   4   7     1109.04     1170.50      9.23 o
   4   4   7      256.49      251.09      3.03 o
   5   4   7      247.56      244.86      3.35 o
   6   4   7      386.23      426.04      5.11 o
   7   4   7      148.20      144.08      3.06 o
   8   4   7       26.09       29.35      1.77 o
   9   4   7       26.39       21.06      1.86 o
  10   4   7       19.97       15.33      2.24 o
   0   5   7      666.77      661.09      9.15 o
   1   5   7        3.13        5.97      0.70 o
   2   5   7       38.96       42.86      1.43 o
   3   5   7       77.71       70.44      2.74 o
   4   5   7      400.15      374.65      4.11 o
   5   5   7       44.44       33.87      1.27 o
   6   5   7      252.31      271.76      3.64 o
   7   5   7      249.82      243.51      3.67 o
   8   5   7       67.61       65.17      2.44 o
   9   5   7        4.95        5.23      1.88 o
  10   5   7        5.16        5.44      2.08 o
   0   6   7      131.47      147.00      2.54 o
   1   6   7      102.03       98.05      2.71 o
   2   6   7      839.85      930.39     10.05 o
   3   6   7      345.05      328.78      5.35 o
   4   6   7      198.73      221.65      2.99 o
   5   6   7       55.77       53.20      1.71 o
   6   6   7      216.85      213.54      3.41 o
   7   6   7      160.58      150.99      2.92 o
   8   6   7       38.45       37.93      2.49 o
   9   6   7       10.69       16.07      2.09 o
  10   6   7       16.96       21.53      2.61 o
   0   7   7        5.66       10.53      2.48 o
   1   7   7     1119.47     1130.57      9.73 o
   2   7   7      689.29      757.57      6.91 o
   3   7   7      204.89      205.40      3.45 o
   4   7   7       50.99       61.20      1.66 o
   5   7   7      156.21      161.44      2.75 o
   6   7   7       30.08       27.25      1.98 o
   7   7   7       86.01       71.01      2.68 o
   8   7   7        1.13        0.43      2.04 o
   9   7   7       78.63       82.36      3.48 o
   0   8   7        2.81        1.53      1.27 o
   1   8   7      366.68      380.62      4.51 o
   2   8   7       28.13       31.21      1.66 o
   3   8   7       44.36       43.60      1.38 o
   4   8   7      146.99      121.80      3.07 o
   5   8   7      207.92      183.43      4.11 o
   6   8   7       38.83       33.43      2.05 o
   7   8   7       28.37       24.93      2.17 o
   8   8   7       13.56       14.82      2.45 o
   9   8   7       29.99       30.36      2.96 o
   0   9   7        1.44       -1.17      3.93 o
   1   9   7      287.56      274.13      3.78 o
   2   9   7        7.22        4.33      1.32 o
   3   9   7      143.43      141.59      3.19 o
   4   9   7       46.34       38.47      4.10 o
   5   9   7      120.36      129.70      3.15 o
   6   9   7      113.85      106.38      3.73 o
   7   9   7       41.62       40.68      2.72 o
   8   9   7       29.94       40.27      3.61 o
   9   9   7        3.04       -1.76      2.71 o
   0  10   7        0.02        2.28      5.67 o
   1  10   7      268.79      268.91      5.52 o
   2  10   7      189.56      182.82      3.87 o
   3  10   7       20.20       19.38      1.90 o
   4  10   7        4.70        0.50      1.32 o
   5  10   7       90.49       85.23      3.32 o
   6  10   7       88.72       89.36      4.00 o
   7  10   7       86.39       83.96      3.52 o
   8  10   7       13.81       16.92      3.12 o
   0  11   7        7.26        7.00      5.21 o
   1  11   7       99.87      105.98      3.87 o
   2  11   7       37.68       31.15      2.11 o
   3  11   7       54.27       49.13      2.32 o
   4  11   7        8.77       10.43      1.90 o
   5  11   7       41.40       41.42      3.22 o
   6  11   7       23.82       21.99      3.51 o
   7  11   7       21.23       29.39      5.78 o
   0  12   7        4.70        0.21      2.67 o
   1  12   7       39.83       31.59      2.78 o
   2  12   7        0.88        1.31      2.02 o
   3  12   7       79.93       78.37      5.24 o
   4  12   7       52.75       49.91      2.56 o
   5  12   7       85.16      100.10      3.96 o
   6  12   7       13.62       19.21      3.75 o
   7  12   7        1.66        0.69      4.86 o
   0  13   7       11.04        9.02      3.27 o
   1  13   7        8.32        9.79      2.37 o
   2  13   7        8.21        6.56      2.31 o
   3  13   7       26.36       24.82      2.79 o
   4  13   7       34.13       36.42      2.43 o
   5  13   7       63.99       69.57      3.74 o
   6  13   7        5.28        6.42      2.78 o
   0  14   7       23.67       27.07      4.24 o
   1  14   7        9.05       10.15      2.63 o
   2  14   7        8.00        7.06      2.50 o
   3  14   7       53.21       61.26      3.87 o
   4  14   7       15.04       19.43      2.65 o
   5  14   7       49.22       51.13      3.97 o
   0  15   7       17.71       18.69      4.09 o
   1  15   7       18.67       18.40      3.09 o
   2  15   7        0.08       -2.54      2.54 o
   3  15   7        5.97        4.17      3.32 o
   0   0   8     5068.32     5604.31    137.67 o
   1   0   8      358.99      429.08      6.23 o
   2   0   8      541.70      604.05      8.06 o
   3   0   8      216.72      226.08      3.27 o
   4   0   8       66.00       78.61      1.96 o
   5   0   8       92.55      107.39      3.37 o
   6   0   8        4.38        6.32      1.90 o
   7   0   8      960.75     1016.42     12.48 o
   8   0   8       19.89       25.56      2.72 o
   9   0   8        3.01        3.26      2.30 o
  10   0   8       44.66       51.53      4.02 o
   0   1   8        0.44       -1.27      1.27 o
   1   1   8     3686.06     3740.41     26.33 o
   2   1   8     3782.62     3801.41     27.95 o
   3   1   8      230.70      234.80      2.23 o
   4   1   8      403.83      418.91      3.83 o
   5   1   8       87.77       79.09      1.70 o
   6   1   8     1112.73     1102.68      9.10 o
   7   1   8      258.40      238.96      3.65 o
   8   1   8       69.66       67.42      2.22 o
   9   1   8       40.99       36.61      2.22 o
  10   1   8      120.55      128.73      3.34 o
   0   2   8     7994.36     8235.08     77.59 o
   1   2   8      496.60      547.96      4.67 o
   2   2   8     2439.38     2452.12     18.47 o
   3   2   8     2038.98     2001.31     14.18 o
   4   2   8      539.48      574.51      4.42 o
   5   2   8      331.72      368.03      3.75 o
   6   2   8      238.08      223.36      3.38 o
   7   2   8      695.77      659.45      7.27 o
   8   2   8      153.35      146.22      3.00 o
   9   2   8       14.53       13.01      1.85 o
  10   2   8       10.19       11.17      1.84 o
   1   3   8       46.15       33.79      1.61 o
   2   3   8     2068.08     2336.73     17.86 o
   3   3   8      429.08      456.95      4.86 o
   4   3   8        0.04        0.36      0.66 o
   5   3   8       79.59       72.51      1.90 o
   6   3   8      813.42      756.14      7.12 o
   7   3   8      172.70      159.51      2.82 o
   8   3   8        0.41        0.79      1.35 o
   9   3   8       68.50       71.81      2.56 o
  10   3   8       84.64       91.76      3.35 o
   1   4   8      601.72      614.37      6.11 o
   2   4   8      500.70      517.29      7.16 o
   3   4   8       65.03       76.62      2.71 o
   4   4   8      167.90      145.02      2.23 o
   5   4   8      179.43      169.79      2.87 o
   6   4   8      314.78      316.11      4.26 o
   7   4   8      499.44      508.77      6.06 o
   8   4   8       90.12       92.01      2.53 o
   9   4   8       59.18       60.34      2.67 o
  10   4   8        3.30        1.82      1.98 o
   0   5   8      140.94      172.45      3.84 o
   1   5   8     1219.39     1191.36     10.20 o
   2   5   8       45.07       43.10      1.57 o
   3   5   8     1242.99     1251.80     17.77 o
   4   5   8      381.54      430.53      4.59 o
   5   5   8        5.24        8.32      0.95 o
   6   5   8      236.79      213.50      3.64 o
   7   5   8      352.56      334.57      4.34 o
   8   5   8       21.07       19.73      1.86 o
   9   5   8       35.76       38.51      2.37 o
  10   5   8       50.48       50.10      2.83 o
   0   6   8      533.73      518.52      9.65 o
   1   6   8      487.53      435.58      4.68 o
   2   6   8      515.18      512.31      6.25 o
   3   6   8      179.04      178.52      4.03 o
   4   6   8      109.41      119.78      3.00 o
   5   6   8       43.24       42.98      1.79 o
   6   6   8      357.03      357.39      4.58 o
   7   6   8       51.49       51.37      2.46 o
   8   6   8       16.59       17.31      1.85 o
   9   6   8       48.63       44.59      2.83 o
  10   6   8       10.34       12.38      2.33 o
   0   7   8       65.75       64.42      1.84 o
   1   7   8      101.52      101.68      4.00 o
   2   7   8      197.29      201.66      3.04 o
   3   7   8       65.75       70.02      4.23 o
   4   7   8      308.49      314.04      4.45 o
   5   7   8       60.56       52.11      2.15 o
   6   7   8        7.21        4.83      1.74 o
   7   7   8       10.38       11.79      1.90 o
   8   7   8       31.82       38.58      4.27 o
   9   7   8       84.87       86.88      3.90 o
   0   8   8       82.80       80.96      2.72 o
   1   8   8      138.80      121.42      2.69 o
   2   8   8      221.21      257.20      3.55 o
   3   8   8      142.47      128.57      2.64 o
   4   8   8       26.49       23.84      1.87 o
   5   8   8      144.26      162.77      5.74 o
   6   8   8       25.15       24.66      1.91 o
   7   8   8       15.16       16.84      1.96 o
   8   8   8       43.99       48.08      3.03 o
   9   8   8        8.37        8.47      2.60 o
   0   9   8        8.17        4.39      2.37 o
   1   9   8      309.59      269.47      4.41 o
   2   9   8       31.04       24.86      2.57 o
   3   9   8       31.55       29.64      1.59 o
   4   9   8      111.31      111.54      3.03 o
   5   9   8      138.03      126.46      3.74 o
   6   9   8       70.76       66.07      3.46 o
   7   9   8        4.37        4.78      2.05 o
   8   9   8        7.50        8.55      2.71 o
   0  10   8      186.38      184.27      8.45 o
   1  10   8       18.07       17.43      2.04 o
   2  10   8        3.29        6.88      1.55 o
   3  10   8       80.37       75.82      3.08 o
   4  10   8       20.20       25.79      2.30 o
   5  10   8        9.86       11.38      2.00 o
   6  10   8       56.11       56.17      3.64 o
   7  10   8        1.67        4.90      2.40 o
   8  10   8        0.57        5.35      4.16 o
   0  11   8       48.71       46.29      4.40 o
   1  11   8        3.84        1.21      1.88 o
   2  11   8       15.11       15.96      1.87 o
   3  11   8       99.45      118.26      3.29 o
   4  11   8       20.60       20.35      2.13 o
   5  11   8        4.19        2.65      2.02 o
   6  11   8       35.31       44.18      4.17 o
   7  11   8       25.01       27.60      4.74 o
   0  12   8        2.87        4.81      2.86 o
   1  12   8        7.77        5.84      2.13 o
   2  12   8      195.95      189.56      5.17 o
   3  12   8       42.53       39.50      2.35 o
   4  12   8       14.11       11.67      1.92 o
   5  12   8        8.38        6.08      3.27 o
   6  12   8       15.03       13.79      3.59 o
   7  12   8        8.91       10.41      5.32 o
   0  13   8       54.71       58.39      7.29 o
   1  13   8        8.35        7.49      2.37 o
   2  13   8        7.83        6.75      2.34 o
   3  13   8        0.42       -1.92      1.92 o
   4  13   8       33.19       31.66      2.41 o
   5  13   8       22.09       25.97      3.31 o
   6  13   8       13.08       13.23      2.96 o
   0  14   8       24.01       36.42      4.58 o
   1  14   8        8.51        8.44      2.50 o
   2  14   8       20.44       21.86      2.88 o
   3  14   8       12.43       11.62      2.51 o
   4  14   8        7.99        7.09      2.45 o
   0  15   8       18.88       18.55      5.90 o
   1  15   8       31.36       33.22      3.35 o
   2  15   8        6.36        2.82      2.70 o
   3  15   8       19.76       19.84      4.42 o
   1   0   9     1423.73     1670.90     21.02 o
   2   0   9      626.68      725.66      7.42 o
   3   0   9      833.21      866.99      9.73 o
   4   0   9      466.35      447.63      6.51 o
   5   0   9       19.68       21.33      1.22 o
   6   0   9       15.78       13.68      1.86 o
   7   0   9      930.42      849.93     10.92 o
   8   0   9      201.27      178.27      4.74 o
   9   0   9       49.42       55.86      3.52 o
  10   0   9       12.89       12.80      2.96 o
   0   1   9     3074.74     3370.01     41.28 o
   1   1   9      582.29      522.88      6.85 o
   2   1   9      398.47      498.29      4.92 o
   3   1   9      218.43      259.77      2.79 o
   4   1   9      423.80      438.66      4.24 o
   5   1   9      333.60      323.45      3.50 o
   6   1   9      831.75      881.87      7.58 o
   7   1   9      434.80      441.10      6.32 o
   8   1   9       80.64       74.33      2.34 o
   9   1   9        6.71        7.07      1.78 o
  10   1   9       10.56        9.60      1.97 o
   0   2   9      169.67      199.63      6.84 o
   1   2   9     3470.58     3618.90     29.14 o
   2   2   9      268.79      331.67      3.13 o
   3   2   9        4.40        0.63      0.57 o
   4   2   9       43.61       34.62      1.18 o
   5   2   9      513.25      526.77      4.93 o
   6   2   9       20.60       18.30      1.25 o
   7   2   9      241.55      242.33      3.88 o
   8   2   9       12.74       15.85      1.61 o
   9   2   9       12.47       10.08      1.74 o
  10   2   9       15.47       12.15      2.29 o
   0   3   9      121.28      120.26      2.06 o
   1   3   9       85.68       97.89      2.48 o
   2   3   9     1885.75     2057.90     15.86 o
   3   3   9      214.81      240.18      2.93 o
   4   3   9      142.05      145.95      1.96 o
   5   3   9       46.26       57.68      2.02 o
   6   3   9      357.64      345.67      4.09 o
   7   3   9      392.82      388.45      4.56 o
   8   3   9       24.46       27.15      1.73 o
   9   3   9       20.73       21.90      1.89 o
  10   3   9       31.98       30.59      2.52 o
   0   4   9       15.83       10.48      0.92 o
   1   4   9       48.53       35.47      1.61 o
   2   4   9      558.14      608.55      6.25 o
   3   4   9      324.13      339.66      4.02 o
   4   4   9       98.86      114.54      2.11 o
   5   4   9       74.44       70.46      1.69 o
   6   4   9      304.87      289.00      4.44 o
   7   4   9      697.26      682.06      6.87 o
   8   4   9        3.83        2.69      1.47 o
   9   4   9       32.50       35.05      2.37 o
  10   4   9        5.38        4.45      2.01 o
   0   5   9     1660.03     1700.65     18.70 o
   1   5   9      300.42      303.54      3.42 o
   2   5   9      168.73      166.37      2.63 o
   3   5   9       44.75       35.89      2.08 o
   4   5   9       98.96      110.98      5.00 o
   5   5   9      189.35      194.55      3.22 o
   6   5   9       10.82        5.85      1.35 o
   7   5   9      163.48      155.31      6.35 o
   8   5   9        3.09        3.81      1.63 o
   9   5   9        6.45        6.96      2.00 o
  10   5   9       36.59       37.87      2.96 o
   0   6   9        2.36        4.54      1.01 o
   1   6   9        1.67        0.32      0.69 o
   2   6   9      358.97      351.30      4.78 o
   3   6   9       28.85       28.61      2.07 o
   4   6   9        7.91        9.90      1.82 o
   5   6   9       50.13       60.47      1.90 o
   6   6   9        2.92        1.57      2.87 o
   7   6   9       50.51       49.06      2.45 o
   8   6   9       70.15       68.07      3.21 o
   9   6   9       20.98       24.50      4.37 o
  10   6   9       29.08       32.59      2.82 o
   0   7   9        1.13        0.35      1.08 o
   1   7   9      230.78      226.98      3.32 o
   2   7   9      138.42      124.56      2.76 o
   3   7   9      168.46      175.95      3.82 o
   4   7   9       71.08       67.89      3.14 o
   5   7   9        5.48        4.52      1.60 o
   6   7   9       69.31       76.53      2.74 o
   7   7   9       27.28       29.84      2.16 o
   8   7   9       27.07       28.99      2.32 o
   9   7   9       20.11       16.04      2.68 o
   0   8   9      611.32      572.32     11.62 o
   1   8   9       23.51       29.34      1.59 o
   2   8   9       49.76       45.98      1.69 o
   3   8   9      119.00      123.00      2.65 o
   4   8   9       23.63       22.23      1.90 o
   5   8   9      224.12      200.18      4.20 o
   6   8   9       19.83       15.21      1.98 o
   7   8   9       90.15       88.53      3.10 o
   8   8   9        8.82        3.71      2.31 o
   9   8   9       37.53       43.72      4.03 o
   0   9   9      330.69      308.50      8.01 o
   1   9   9      603.20      581.96      7.37 o
   2   9   9      104.21      101.75      2.82 o
   3   9   9      269.98      257.68      4.30 o
   4   9   9      175.60      167.81      4.09 o
   5   9   9       37.12       43.24      2.81 o
   6   9   9       55.74       46.08      3.10 o
   7   9   9        7.48        3.98      3.70 o
   8   9   9       19.34       18.63      4.23 o
   0  10   9       12.51       10.13      2.70 o
   1  10   9      148.40      132.24      4.02 o
   2  10   9      118.28      122.04      3.03 o
   3  10   9       83.90       80.45      2.90 o
   4  10   9       67.56       65.67      2.78 o
   5  10   9        3.20        4.36      2.52 o
   6  10   9        0.36        0.36      2.86 o
   7  10   9       43.31       38.40      4.17 o
   8  10   9       45.44       51.60      6.94 o
   0  11   9       20.29       19.78      3.70 o
   1  11   9       94.79       90.19      4.14 o
   2  11   9        9.45        8.10      1.58 o
   3  11   9      117.03      101.69      3.04 o
   4  11   9      129.75      136.25      5.13 o
   5  11   9       70.50       68.66      3.37 o
   6  11   9       40.09       38.65      4.17 o
   7  11   9       64.05       60.34      4.90 o
   0  12   9       39.11       31.58      3.76 o
   1  12   9        9.83        5.02      2.08 o
   2  12   9       90.41       86.39      3.43 o
   3  12   9        4.16        4.63      1.71 o
   4  12   9       56.56       62.21      2.79 o
   5  12   9       14.42       16.59      2.57 o
   6  12   9        3.90        2.67      2.68 o
   0  13   9       58.09       65.56      5.07 o
   1  13   9      138.10      151.86      4.88 o
   2  13   9       38.68       40.79      2.87 o
   3  13   9       11.49        8.94      2.23 o
   4  13   9       53.88       60.47      2.88 o
   5  13   9        8.76        9.09      2.21 o
   0  14   9        0.70        2.59      3.51 o
   1  14   9       31.60       35.67      3.20 o
   2  14   9       21.23       24.30      3.43 o
   3  14   9       13.78       11.37      2.45 o
   4  14   9       70.44       66.02      3.59 o
   0  15   9       20.02       17.57      4.33 o
   1  15   9       10.27        7.02      2.67 o
   2  15   9       37.20       32.01      4.61 o
   0   0  10     4074.86     4194.19     88.39 o
   1   0  10       82.46       95.44      5.67 o
   2   0  10     1247.24     1370.65     14.94 o
   3   0  10      866.02      906.50     12.01 o
   4   0  10       21.50       17.91      1.30 o
   5   0  10       40.51       31.42      2.72 o
   6   0  10     1891.46     1853.40     23.88 o
   7   0  10      298.33      276.03      5.18 o
   8   0  10       42.29       34.50      2.49 o
   9   0  10       16.07       20.01      6.46 o
  10   0  10       62.81       64.81      4.10 o
   0   1  10      397.01      346.87     15.01 o
   1   1  10      874.86      908.34      9.41 o
   2   1  10     2283.34     2326.99     18.76 o
   3   1  10      160.72      172.48      2.44 o
   4   1  10       55.69       58.44      1.49 o
   5   1  10      775.18      763.44      6.90 o
   6   1  10       29.01       28.69      1.30 o
   7   1  10      378.41      375.21      4.38 o
   8   1  10       29.30       28.67      1.80 o
   9   1  10      149.06      159.61      3.38 o
  10   1  10       25.16       26.30      2.27 o
   0   2  10       37.38       39.43      1.40 o
   1   2  10      501.07      546.66      5.05 o
   2   2  10     1503.12     1564.09     12.94 o
   3   2  10      181.87      200.62      2.34 o
   4   2  10       79.84       78.07      2.39 o
   5   2  10       82.80       92.97      2.41 o
   6   2  10      920.32      860.15      7.94 o
   7   2  10       63.10       66.78      2.36 o
   8   2  10      158.99      143.61      3.19 o
   9   2  10       22.13       24.19      2.74 o
  10   2  10       41.70       41.55      2.60 o
   0   3  10        0.33        4.00      1.09 o
   1   3  10      411.05      354.43      3.68 o
   2   3  10      150.85      141.58      1.73 o
   3   3  10       57.66       65.09      1.33 o
   4   3  10      267.00      263.51      3.87 o
   5   3  10      223.61      230.47      3.21 o
   6   3  10       65.26       64.34      2.07 o
   7   3  10       75.39       68.54      2.34 o
   8   3  10      123.03      120.24      3.78 o
   9   3  10       80.89       81.25      3.68 o
  10   3  10       32.21       33.16      2.53 o
   0   4  10      322.70      356.12      4.72 o
   1   4  10       48.59       50.94      1.32 o
   2   4  10      463.32      499.85      4.95 o
   3   4  10      437.16      457.76      6.27 o
   4   4  10      191.71      199.52      3.52 o
   5   4  10      123.29      106.85      2.22 o
   6   4  10      140.49      151.12      2.85 o
   7   4  10       56.59       59.82      2.08 o
   8   4  10       13.81        9.29      2.09 o
   9   4  10        6.12        2.35      1.77 o
  10   4  10        3.17        1.27      1.97 o
   0   5  10      104.70      146.12      2.71 o
   1   5  10      103.74      111.20      1.93 o
   2   5  10       23.88       18.22      1.36 o
   3   5  10      228.82      238.37      4.34 o
   4   5  10       66.44       42.22      2.93 o
   5   5  10      135.23      129.07      3.83 o
   6   5  10       98.82       86.45      2.26 o
   7   5  10       48.53       48.81      2.66 o
   8   5  10       48.83       45.08      2.53 o
   9   5  10       15.00        7.76      3.61 o
  10   5  10       74.26       63.68      5.07 o
   0   6  10      114.50       97.53      2.29 o
   1   6  10      180.40      192.08      2.70 o
   2   6  10      970.28      975.51     10.57 o
   3   6  10      278.48      263.90      5.28 o
   4   6  10       14.12       12.45      2.44 o
   5   6  10      660.99      656.38     12.96 o
   6   6  10      185.90      202.67      4.47 o
   7   6  10       24.43       23.56      2.11 o
   8   6  10       16.17       13.43      2.31 o
   9   6  10        0.60        0.23      2.34 o
   0   7  10       76.11       90.44      2.61 o
   1   7  10      115.40      127.94      2.02 o
   2   7  10        7.71        9.57      1.31 o
   3   7  10       74.24       58.09      2.38 o
   4   7  10       14.02       17.25      2.10 o
   5   7  10      313.20      322.75      8.00 o
   6   7  10       16.50       15.07      1.98 o
   7   7  10       66.28       61.57      2.67 o
   8   7  10        1.77        0.51      1.84 o
   9   7  10       31.51       30.06      4.14 o
   0   8  10       38.41       42.17      2.57 o
   1   8  10       28.03       26.74      1.51 o
   2   8  10      275.86      286.94      3.86 o
   3   8  10      104.22      101.53      2.48 o
   4   8  10       43.85       34.00      2.13 o
   5   8  10      194.07      204.84      5.13 o
   6   8  10        3.03        0.51      1.70 o
   7   8  10       16.18       16.73      2.25 o
   8   8  10       32.51       38.50      5.15 o
   9   8  10        4.80        5.49      2.92 o
   0   9  10      165.60      179.24      6.05 o
   1   9  10      249.69      243.35      3.88 o
   2   9  10       11.29        6.63      1.37 o
   3   9  10       44.02       43.61      1.85 o
   4   9  10       48.17       47.48      2.74 o
   5   9  10       37.20       39.59      2.79 o
   6   9  10       80.06       85.28      3.95 o
   7   9  10        5.90        6.20      2.45 o
   8   9  10        0.35       -1.16      3.24 o
   0  10  10       18.02       15.75      2.86 o
   1  10  10       47.47       48.17      2.53 o
   2  10  10      104.14       98.05      2.79 o
   3  10  10      113.56      106.00      3.24 o
   4  10  10       76.08       79.95      3.32 o
   5  10  10       12.39        9.73      4.42 o
   6  10  10       17.89       21.97      3.70 o
   7  10  10       37.07       46.18      4.50 o
   8  10  10       42.01       43.73      6.71 o
   0  11  10      195.79      183.95      6.78 o
   1  11  10      185.47      187.22      4.34 o
   2  11  10       40.69       43.00      2.20 o
   3  11  10       33.52       37.00      2.18 o
   4  11  10       73.73       76.68      3.14 o
   5  11  10        8.92        7.84      2.15 o
   6  11  10        3.90        6.48      4.63 o
   7  11  10        8.16        8.66      3.68 o
   0  12  10       60.99       63.63      4.66 o
   1  12  10       59.90       59.78      3.48 o
   2  12  10       28.97       35.20      2.62 o
   3  12  10       12.51       13.78      1.89 o
   4  12  10        8.79        9.84      1.90 o
   5  12  10       24.52       30.04      4.46 o
   6  12  10        4.99        8.69      2.78 o
   0  13  10       36.73       39.28      5.78 o
   1  13  10       17.50       19.59      2.66 o
   2  13  10        3.31        3.42      2.11 o
   3  13  10       11.01       13.83      2.31 o
   4  13  10       22.08       29.70      2.44 o
   5  13  10        6.39        8.95      3.66 o
   0  14  10        1.01        7.72      6.48 o
   1  14  10        4.37        1.34      2.28 o
   2  14  10       14.06       17.30      2.58 o
   3  14  10       13.57       11.89      2.53 o
   4  14  10        2.55        2.27      2.73 o
   0  15  10        4.08        3.28      3.68 o
   1  15  10       22.94       25.60      3.23 o
   2  15  10       12.18       11.61      3.52 o
   1   0  11       56.80       84.33      6.94 o
   2   0  11      341.58      345.91      5.27 o
   3   0  11      612.78      643.24      9.06 o
   4   0  11      350.03      380.03      7.38 o
   5   0  11      487.40      440.78      6.78 o
   6   0  11      362.57      349.76      5.73 o
   7   0  11       81.84       80.10      3.41 o
   8   0  11      170.57      170.65      4.33 o
   9   0  11       60.21       58.68      3.70 o
  10   0  11        3.49        6.07      2.82 o
   0   1  11     3118.19     3306.80     40.79 o
   1   1  11      260.74      250.52      3.81 o
   2   1  11      418.39      412.48      4.37 o
   3   1  11      541.06      538.23      5.07 o
   4   1  11       30.96       37.95      1.27 o
   5   1  11       71.32       68.77      4.14 o
   6   1  11      115.58      129.21      2.53 o
   7   1  11      178.86      191.92      3.31 o
   8   1  11        9.60        9.86      1.54 o
   9   1  11       43.36       43.54      2.36 o
  10   1  11       52.07       53.35      3.08 o
   0   2  11     2383.13     2343.66     29.43 o
   1   2  11     1260.37     1339.57     11.32 o
   2   2  11       40.04       34.89      1.09 o
   3   2  11      482.43      485.89      4.40 o
   4   2  11       23.88       20.89      0.95 o
   5   2  11      213.30      196.68      3.01 o
   6   2  11      127.42      115.30      2.43 o
   7   2  11       10.15        8.24      1.59 o
   8   2  11      121.75      118.17      2.89 o
   9   2  11       16.80       18.98      2.08 o
  10   2  11        3.87        4.04      2.20 o
   0   3  11      197.83      208.16      3.35 o
   1   3  11      190.63      224.63      2.69 o
   2   3  11      263.63      292.09      2.75 o
   3   3  11      594.14      565.11      5.78 o
   4   3  11      319.64      311.73      3.48 o
   5   3  11       85.55       85.07      2.51 o
   6   3  11      584.02      563.92      6.19 o
   7   3  11       47.12       44.92      2.17 o
   8   3  11       56.54       49.62      2.97 o
   9   3  11        7.66        5.63      2.20 o
  10   3  11       41.73       41.24      4.77 o
   0   4  11      529.95      515.08      6.45 o
   1   4  11      100.05      115.18      1.58 o
   2   4  11      426.63      432.15      4.72 o
   3   4  11      106.49      134.61      3.08 o
   4   4  11       23.32       22.60      1.61 o
   5   4  11        8.58        7.26      1.83 o
   6   4  11      104.53      103.20      2.52 o
   7   4  11       37.10       32.17      2.43 o
   8   4  11        1.85       -0.82      1.84 o
   9   4  11        2.36       -0.14      2.21 o
  10   4  11        7.93        6.79      2.36 o
   0   5  11      141.93      135.01      2.61 o
   1   5  11      600.16      639.27      6.11 o
   2   5  11      744.72      796.47      8.03 o
   3   5  11      206.97      205.67      3.89 o
   4   5  11      429.18      398.49      6.98 o
   5   5  11      156.25      143.85      4.27 o
   6   5  11       39.90       36.27      2.29 o
   7   5  11      183.34      184.44      3.85 o
   8   5  11        9.25        7.34      2.12 o
   9   5  11       35.92       39.11      3.12 o
   0   6  11      120.97      100.64      2.38 o
   1   6  11       44.71       39.89      1.37 o
   2   6  11       10.12       11.98      1.21 o
   3   6  11      283.81      302.43      5.01 o
   4   6  11        8.96        7.05      1.87 o
   5   6  11       52.44       50.72      3.00 o
   6   6  11      268.14      263.50      6.00 o
   7   6  11       41.91       39.52      2.31 o
   8   6  11       39.46       42.52      2.58 o
   9   6  11       57.58       63.91      3.61 o
   0   7  11       46.87       38.07      1.67 o
   1   7  11       66.35       66.17      1.56 o
   2   7  11       27.62       29.99      1.57 o
   3   7  11       84.15       83.48      3.59 o
   4   7  11       32.10       39.61      2.64 o
   5   7  11       37.66       32.70      3.26 o
   6   7  11      175.78      193.55      6.46 o
   7   7  11       43.94       45.01      2.77 o
   8   7  11       18.67       21.24      2.21 o
   9   7  11       41.52       45.77      3.23 o
   0   8  11      786.17      763.29      9.68 o
   1   8  11      385.15      365.24      4.43 o
   2   8  11      116.44      113.93      2.89 o
   3   8  11       49.27       47.34      2.16 o
   4   8  11       93.58      101.04      4.21 o
   5   8  11       60.31       54.45      3.08 o
   6   8  11       61.48       62.66      3.43 o
   7   8  11        1.65        2.90      2.30 o
   8   8  11        1.92        1.88      2.53 o
   0   9  11        0.71        2.61      2.49 o
   1   9  11      178.61      178.34      3.31 o
   2   9  11        4.32        5.80      1.35 o
   3   9  11       59.07       57.09      2.41 o
   4   9  11       67.92       71.77      2.55 o
   5   9  11       47.58       40.57      2.87 o
   6   9  11       68.59       74.26      3.66 o
   7   9  11       10.93        9.03      2.67 o
   8   9  11        8.85       16.56      3.76 o
   0  10  11      532.09      505.49      9.39 o
   1  10  11       71.67       72.84      2.47 o
   2  10  11      145.05      131.16      3.11 o
   3  10  11       15.46       17.55      1.87 o
   4  10  11       10.70       12.25      2.11 o
   5  10  11       24.54       24.43      2.49 o
   6  10  11       14.06       15.78      3.82 o
   7  10  11      139.58      162.76      6.95 o
   0  11  11      169.51      166.32      6.54 o
   1  11  11       94.40       98.96      3.50 o
   2  11  11       56.09       55.47      2.39 o
   3  11  11       97.75       92.86      2.91 o
   4  11  11       75.13       79.78      3.53 o
   5  11  11        7.20        2.31      2.06 o
   6  11  11       36.29       36.60      3.37 o
   7  11  11       78.84       77.27      5.48 o
   0  12  11       83.45       71.56      4.91 o
   1  12  11       14.13       20.46      2.29 o
   2  12  11        0.37        1.60      1.87 o
   3  12  11        0.23       -1.56      1.56 o
   4  12  11       36.59       38.45      5.02 o
   5  12  11       16.35       20.64      2.61 o
   6  12  11       20.24       14.92      2.98 o
   0  13  11        2.36       -1.27      3.11 o
   1  13  11        3.36        5.88      2.07 o
   2  13  11       15.41       17.98      2.37 o
   3  13  11        2.45        4.00      2.14 o
   4  13  11       33.64       38.41      2.92 o
   5  13  11       66.89       68.77      3.74 o
   0  14  11      102.78      115.50      6.54 o
   1  14  11       14.24       16.40      2.52 o
   2  14  11        9.42        6.57      2.37 o
   3  14  11       51.51       54.39      3.36 o
   0  15  11        9.03        3.08      4.51 o
   1  15  11        2.29        8.95      3.25 o
   0   0  12     4615.58     5154.64    108.75 o
   1   0  12      756.19      807.98     13.82 o
   2   0  12        2.03        2.69      1.55 o
   3   0  12      217.56      218.11      4.03 o
   4   0  12      109.04      113.61      3.00 o
   5   0  12      895.52      868.58     14.72 o
   6   0  12       10.09        5.79      2.33 o
   7   0  12      260.70      271.64      5.97 o
   8   0  12        3.93        0.47      1.83 o
   9   0  12      137.09      131.14      4.85 o
  10   0  12        1.23        0.08      3.55 o
   0   1  12        8.05        6.34      1.62 o
   1   1  12      346.90      372.83      4.69 o
   2   1  12      366.30      306.94      3.52 o
   3   1  12      216.52      211.16      2.82 o
   4   1  12        4.14        5.17      1.26 o
   5   1  12      176.07      179.74      4.00 o
   6   1  12      137.85      140.15      2.80 o
   7   1  12       32.07       32.72      2.00 o
   8   1  12       11.85       10.34      1.69 o
   9   1  12       51.27       48.48      2.39 o
  10   1  12       15.89       16.24      2.42 o
   0   2  12      199.57      210.50      8.77 o
   1   2  12     2063.20     2145.65     19.19 o
   2   2  12      224.20      233.79      2.60 o
   3   2  12     1362.11     1362.57     11.58 o
   4   2  12      667.87      664.92      6.16 o
   5   2  12      213.79      215.79      4.21 o
   6   2  12      535.01      511.71      5.81 o
   7   2  12        7.86       11.11      1.83 o
   8   2  12       96.71       87.12      2.75 o
   9   2  12       88.00       97.12      3.48 o
  10   2  12       24.17       25.44      3.37 o
   0   3  12       33.82       35.24      1.80 o
   1   3  12      559.90      583.99      5.54 o
   2   3  12      139.77      131.39      1.67 o
   3   3  12        2.46        1.80      0.79 o
   4   3  12      104.59      107.70      2.14 o
   5   3  12      177.58      168.48      3.76 o
   6   3  12      148.41      146.82      3.35 o
   7   3  12       85.78       81.15      2.67 o
   8   3  12       11.58       14.74      2.24 o
   9   3  12       23.73       25.59      2.41 o
  10   3  12       16.81       24.78      2.99 o
   0   4  12        6.41       10.02      3.36 o
   1   4  12      186.02      177.26      2.13 o
   2   4  12      156.77      152.35      2.35 o
   3   4  12      184.69      216.40      3.98 o
   4   4  12      258.67      268.74      5.51 o
   5   4  12      816.96      831.72     12.15 o
   6   4  12      473.52      452.66      7.81 o
   7   4  12      103.61      110.45      4.51 o
   8   4  12       21.19       20.45      2.34 o
   9   4  12        4.84        7.68      2.46 o
   0   5  12      519.51      485.61      6.27 o
   1   5  12      518.32      514.71      6.13 o
   2   5  12       15.67       11.42      1.20 o
   3   5  12      300.11      326.61      5.19 o
   4   5  12      416.55      403.66     10.34 o
   5   5  12      248.17      230.79      5.41 o
   6   5  12      415.02      406.15      7.47 o
   7   5  12      162.03      176.07      6.30 o
   8   5  12       35.20       36.04      2.68 o
   9   5  12        5.13        7.01      2.48 o
   0   6  12      675.32      686.05      8.54 o
   1   6  12       33.29       36.68      1.37 o
   2   6  12      295.61      269.42      4.71 o
   3   6  12       88.17       98.52      2.61 o
   4   6  12       59.03       60.95      3.01 o
   5   6  12        6.78        5.66      2.16 o
   6   6  12        6.21        5.29      2.18 o
   7   6  12       19.55       16.18      3.26 o
   8   6  12       10.97       10.94      2.23 o
   9   6  12       47.19       58.32      3.50 o
   0   7  12       17.13       18.45      1.77 o
   1   7  12      174.42      183.11      2.87 o
   2   7  12      884.92      860.80      8.94 o
   3   7  12      312.13      312.55      4.79 o
   4   7  12       34.32       33.08      2.27 o
   5   7  12       55.53       50.10      3.19 o
   6   7  12       58.63       54.50      3.28 o
   7   7  12       22.63       26.38      2.43 o
   8   7  12       32.85       40.71      3.34 o
   9   7  12       24.64       27.42      4.17 o
   0   8  12      669.80      637.41      8.38 o
   1   8  12       85.79       80.03      2.28 o
   2   8  12      305.11      306.41      4.08 o
   3   8  12       16.01       19.80      2.00 o
   4   8  12       72.90       70.33      3.34 o
   5   8  12       63.74       69.08      3.43 o
   6   8  12       42.64       45.91      3.24 o
   7   8  12       67.45       74.43      3.36 o
   8   8  12       35.95       36.61      3.53 o
   0   9  12       11.21        7.85      2.57 o
   1   9  12       14.83        9.81      1.33 o
   2   9  12       35.32       32.73      1.85 o
   3   9  12      105.78       99.69      3.05 o
   4   9  12       38.51       41.24      2.55 o
   5   9  12       65.77       67.27      3.41 o
   6   9  12       44.42       46.32      3.25 o
   7   9  12        3.11        0.33      2.48 o
   8   9  12       25.62       26.68      4.25 o
   0  10  12      125.26      118.23      4.53 o
   1  10  12       74.21       74.58      2.33 o
   2  10  12      116.61      114.35      3.14 o
   3  10  12       71.48       82.23      2.76 o
   4  10  12       48.16       46.30      2.76 o
   5  10  12       62.39       66.48      3.76 o
   6  10  12        8.78        9.45      3.22 o
   7  10  12       23.71       27.95      3.99 o
   0  11  12       26.13       21.98      2.93 o
   1  11  12       85.98       83.15      2.99 o
   2  11  12      124.15      116.25      3.68 o
   3  11  12       24.54       25.41      1.97 o
   4  11  12       40.27       41.31      2.80 o
   5  11  12       10.88       13.69      2.35 o
   6  11  12        2.83        3.05      2.60 o
   0  12  12       34.82       37.36      3.42 o
   1  12  12       20.68       21.36      2.34 o
   2  12  12       13.04       10.22      2.16 o
   3  12  12       54.75       58.68      3.07 o
   4  12  12       11.73       11.87      2.08 o
   5  12  12        8.39       16.46      2.57 o
   6  12  12        2.05        4.44      2.68 o
   0  13  12        6.99        6.86      2.91 o
   1  13  12       13.14       13.92      2.34 o
   2  13  12       16.28       12.00      2.35 o
   3  13  12       17.78       21.51      2.62 o
   4  13  12        5.87        2.82      2.52 o
   5  13  12       17.84       25.22      6.02 o
   0  14  12        0.32        1.64      2.88 o
   1  14  12       12.89       12.81      2.48 o
   2  14  12        6.30        6.70      2.38 o
   3  14  12       19.26       18.19      2.78 o
   1   0  13     3457.32     3419.42     51.86 o
   2   0  13       26.53       28.43      2.78 o
   3   0  13      130.20       98.65      2.64 o
   4   0  13       26.22       25.71      2.01 o
   5   0  13       14.99       15.86      1.62 o
   6   0  13       17.58        6.71      4.16 o
   7   0  13       80.83      104.74      4.24 o
   8   0  13       14.65       12.68      2.48 o
   9   0  13        4.75        3.67      2.77 o
  10   0  13       14.62       20.59      6.02 o
   0   1  13        2.01        0.46      0.81 o
   1   1  13      285.09      264.32      3.71 o
   2   1  13      105.98      106.76      4.08 o
   3   1  13      126.73      126.41      2.25 o
   4   1  13      259.77      228.48      3.50 o
   5   1  13      190.01      183.80      4.41 o
   6   1  13      770.03      745.89      9.68 o
   7   1  13      169.59      181.57      3.87 o
   8   1  13      125.68      117.04      3.12 o
   9   1  13        7.02        9.66      2.27 o
  10   1  13        7.42        6.06      2.82 o
   0   2  13      474.04      518.49     11.51 o
   1   2  13      402.83      383.81      4.34 o
   2   2  13       15.15       20.97      1.80 o
   3   2  13      162.57      166.74      2.38 o
   4   2  13       10.88        8.79      0.99 o
   5   2  13      439.33      448.65      6.64 o
   6   2  13        3.43        1.46      1.53 o
   7   2  13      540.81      528.86      7.65 o
   8   2  13        0.98       -2.35      2.44 o
   9   2  13       41.12       44.64      4.21 o
  10   2  13       11.54        7.56      2.89 o
   0   3  13      473.93      478.63      7.45 o
   1   3  13      150.81      164.98      2.25 o
   2   3  13      125.87      127.56      1.94 o
   3   3  13      229.99      219.26      2.81 o
   4   3  13      137.76      141.65      2.67 o
   5   3  13      554.99      527.77      7.53 o
   6   3  13       26.36       18.12      2.13 o
   7   3  13       65.88       65.49      4.42 o
   8   3  13       46.51       47.93      3.33 o
   9   3  13        3.81        2.82      2.18 o
   0   4  13       75.66       66.21      2.57 o
   1   4  13      801.81      840.36      7.66 o
   2   4  13      617.04      605.19      6.32 o
   3   4  13      576.15      540.58      6.63 o
   4   4  13      157.46      158.26      4.28 o
   5   4  13      208.83      192.44      4.74 o
   6   4  13      116.65      114.23      4.07 o
   7   4  13      105.35      105.81      8.45 o
   8   4  13       41.29       39.61      3.64 o
   9   4  13       29.08       33.35      6.25 o
   0   5  13      992.59      985.04     11.47 o
   1   5  13      297.16      274.02      3.84 o
   2   5  13      260.62      257.11      3.93 o
   3   5  13       37.98       35.19      1.69 o
   4   5  13       90.52       98.57      4.53 o
   5   5  13      138.26      124.31      4.19 o
   6   5  13      122.90      116.00      4.14 o
   7   5  13       33.32       29.25      5.90 o
   8   5  13       93.91      118.56      5.88 o
   9   5  13        6.02        8.33      5.09 o
   0   6  13       90.12       84.39      2.35 o
   1   6  13      174.55      189.85      2.81 o
   2   6  13      118.45      116.52      2.77 o
   3   6  13        7.33        2.28      1.41 o
   4   6  13      189.72      203.11      4.95 o
   5   6  13      286.75      283.83      6.26 o
   6   6  13       29.42       30.42      2.73 o
   7   6  13       18.38       21.06      3.35 o
   8   6  13        5.17       10.12      8.33 o
   9   6  13       35.63       33.47      4.41 o
   0   7  13      324.42      294.66      6.24 o
   1   7  13      779.66      797.17      7.77 o
   2   7  13      275.31      267.67      3.96 o
   3   7  13       74.56       66.90      2.47 o
   4   7  13       78.89       73.60      2.95 o
   5   7  13       59.25       56.62      3.30 o
   6   7  13       21.94       22.96      2.78 o
   7   7  13       10.36       11.81      3.19 o
   8   7  13       21.32       25.11      4.06 o
   0   8  13        0.88       -2.20      2.20 o
   1   8  13       93.23       90.83      2.31 o
   2   8  13      513.41      502.68      5.67 o
   3   8  13        2.74        0.90      1.44 o
   4   8  13      190.14      188.55      3.94 o
   5   8  13       11.89        8.22      3.95 o
   6   8  13        6.27        2.62      2.00 o
   7   8  13        5.44        6.08      2.62 o
   8   8  13        5.91        6.21      2.84 o
   0   9  13       85.20       79.17      3.74 o
   1   9  13      175.31      167.90      3.04 o
   2   9  13        7.87       10.04      1.41 o
   3   9  13      124.60      139.90      3.48 o
   4   9  13      239.27      222.30      5.47 o
   5   9  13        7.44        4.30      2.04 o
   6   9  13       16.11       16.21      2.82 o
   7   9  13        8.55        9.89      2.84 o
   8   9  13       64.34       60.85      7.17 o
   0  10  13      168.16      160.67      5.07 o
   1  10  13       48.79       46.88      2.36 o
   2  10  13       33.90       29.86      1.79 o
   3  10  13       17.25       21.76      2.29 o
   4  10  13        9.84        8.65      2.06 o
   5  10  13       38.36       48.26      4.11 o
   6  10  13       12.65       10.62      2.87 o
   7  10  13        2.14        1.00      2.75 o
   0  11  13        5.01       10.30      3.46 o
   1  11  13       39.10       34.76      2.25 o
   2  11  13       30.51       27.76      2.20 o
   3  11  13       19.11       20.93      2.60 o
   4  11  13        2.19        4.61      2.12 o
   5  11  13        5.01        0.13      2.14 o
   6  11  13       13.59       16.57      2.87 o
   0  12  13        1.33       -0.87      2.52 o
   1  12  13        0.89        2.35      1.72 o
   2  12  13       27.22       26.94      2.32 o
   3  12  13        8.55        8.39      2.20 o
   4  12  13        7.78        8.46      2.46 o
   5  12  13       38.97       43.78      3.17 o
   0  13  13       48.78       50.27      4.00 o
   1  13  13       50.83       48.30      2.91 o
   2  13  13       21.01       17.49      2.34 o
   3  13  13        0.24       -0.17      2.09 o
   4  13  13       49.45       56.92      3.75 o
   0  14  13       27.42       23.37      3.55 o
   1  14  13        9.98       11.95      2.32 o
   2  14  13       19.86       15.62      2.46 o
   0   0  14       14.36       13.19      2.78 o
   1   0  14       95.61       94.03      4.63 o
   2   0  14       10.30        5.80      1.94 o
   3   0  14       14.14       17.44      1.30 o
   4   0  14      123.57       97.13      5.68 o
   5   0  14       13.63        8.95      2.55 o
   6   0  14       76.83       92.09      6.94 o
   7   0  14       56.66       53.47      6.48 o
   8   0  14        0.04       -1.11      2.04 o
   9   0  14       24.30       20.35      3.76 o
   0   1  14      164.83      176.51      4.99 o
   1   1  14      208.31      214.31      3.32 o
   2   1  14      658.70      692.40      7.85 o
   3   1  14      139.87      152.93      2.48 o
   4   1  14       19.98       19.82      1.67 o
   5   1  14      116.27      110.31      3.03 o
   6   1  14       32.02       34.72      2.88 o
   7   1  14       79.77       70.84      3.94 o
   8   1  14       45.91       44.98      2.92 o
   9   1  14       70.65       70.95      3.41 o
   0   2  14      461.87      429.23      6.70 o
   1   2  14      154.26      119.27      2.53 o
   2   2  14      569.93      562.46      5.96 o
   3   2  14      368.81      349.98      3.87 o
   4   2  14       15.76       14.38      1.65 o
   5   2  14      259.73      250.56      6.97 o
   6   2  14       81.36       80.89      3.04 o
   7   2  14       58.02       63.90      5.06 o
   8   2  14       64.26       65.06      4.58 o
   9   2  14       10.73       10.83      2.36 o
   0   3  14      503.77      514.78     13.81 o
   1   3  14      450.46      442.38      5.00 o
   2   3  14      275.78      263.19      3.06 o
   3   3  14      307.38      286.17      3.71 o
   4   3  14       80.60       83.56      2.60 o
   5   3  14        2.70        1.36      1.71 o
   6   3  14      101.10      105.32      6.04 o
   7   3  14      121.89      133.43      5.81 o
   8   3  14       55.23       66.59      4.64 o
   9   3  14       16.66       17.72      3.40 o
   0   4  14       10.88        4.74      1.56 o
   1   4  14      155.72      140.56      2.45 o
   2   4  14      156.41      144.39      2.35 o
   3   4  14       91.01      100.54      2.32 o
   4   4  14      119.99      110.64      5.01 o
   5   4  14       42.77       41.04      2.81 o
   6   4  14      236.02      237.05      5.61 o
   7   4  14       12.84       14.53      3.19 o
   8   4  14       27.87       26.87      5.55 o
   9   4  14       48.72       52.47      7.17 o
   0   5  14      704.60      706.26      8.64 o
   1   5  14      267.90      261.34      2.99 o
   2   5  14       49.16       56.28      2.01 o
   3   5  14       98.75       95.27      2.89 o
   4   5  14       25.67       21.61      2.75 o
   5   5  14       66.85       58.02      3.15 o
   6   5  14       24.37       26.33      2.72 o
   7   5  14       28.54       32.08      3.76 o
   8   5  14       58.89       63.55      4.66 o
   9   5  14        6.68        7.87      5.32 o
   0   6  14       55.46       47.13      2.10 o
   1   6  14       47.74       39.48      1.49 o
   2   6  14      358.02      371.07      5.18 o
   3   6  14      258.61      240.23      4.06 o
   4   6  14      188.33      174.84      4.72 o
   5   6  14      147.26      131.55      5.64 o
   6   6  14        6.43        7.02      3.67 o
   7   6  14       19.27       20.16      3.51 o
   8   6  14        6.37        8.51      5.55 o
   9   6  14       17.08       20.40      4.86 o
   0   7  14     1283.14     1257.71     14.69 o
   1   7  14      354.79      353.84      4.32 o
   2   7  14       99.86       90.97      2.69 o
   3   7  14       38.29       38.18      2.03 o
   4   7  14      329.49      301.79      5.53 o
   5   7  14       78.19       86.50      3.86 o
   6   7  14       30.87       28.86      2.97 o
   7   7  14      101.09      104.74      5.73 o
   8   7  14        8.67        9.57      2.75 o
   0   8  14        9.56       12.95      2.89 o
   1   8  14       73.83       77.38      2.18 o
   2   8  14       54.28       50.87      1.90 o
   3   8  14       53.53       52.71      2.35 o
   4   8  14       59.04       65.64      2.62 o
   5   8  14       53.08       54.82      3.45 o
   6   8  14       13.27       20.86      2.89 o
   7   8  14        4.28        3.52      2.61 o
   8   8  14        4.98        5.40      3.85 o
   0   9  14        1.49       -0.53      2.06 o
   1   9  14       72.13       64.27      2.48 o
   2   9  14      191.58      189.75      3.33 o
   3   9  14      383.23      373.00      6.85 o
   4   9  14       48.52       49.51      2.54 o
   5   9  14       38.89       46.23      2.86 o
   6   9  14        9.48       15.72      2.88 o
   7   9  14       40.71       39.91      4.48 o
   0  10  14      108.18      114.49      4.57 o
   1  10  14       69.98       80.53      2.81 o
   2  10  14       92.54       89.20      2.99 o
   3  10  14       28.43       24.82      1.96 o
   4  10  14       28.64       24.39      2.49 o
   5  10  14      121.03      125.17      4.24 o
   6  10  14        0.02        0.45      2.57 o
   7  10  14       20.34       27.09      6.25 o
   0  11  14       77.22       74.97      4.09 o
   1  11  14       60.38       68.57      2.79 o
   2  11  14       44.13       37.31      2.35 o
   3  11  14       13.96       18.30      2.23 o
   4  11  14      121.54      130.76      4.88 o
   5  11  14        5.96        5.68      2.81 o
   6  11  14        4.48        4.71      2.93 o
   0  12  14        4.90        0.84      3.46 o
   1  12  14       42.86       46.47      2.62 o
   2  12  14       22.45       24.12      2.31 o
   3  12  14        2.28        2.96      1.89 o
   4  12  14       26.55       32.44      3.60 o
   5  12  14        2.39        5.58      3.24 o
   0  13  14       23.06       28.82      6.08 o
   1  13  14       15.04       18.13      2.26 o
   2  13  14        3.12        5.31      2.21 o
   3  13  14       33.84       40.43      2.78 o
   4  13  14        2.33        2.93      2.74 o
   0  14  14       22.14       29.35      3.76 o
   1  14  14       19.91       21.96      2.48 o
   1   0  15       20.23       19.94      2.08 o
   2   0  15      580.38      552.86     10.78 o
   3   0  15      324.91      323.54      7.41 o
   4   0  15       66.80       66.28      7.06 o
   5   0  15       10.85       19.73      2.35 o
   6   0  15      183.93      171.45      8.56 o
   7   0  15       27.10       22.63      5.21 o
   8   0  15       25.20       34.13      3.93 o
   9   0  15       24.00       24.73      3.92 o
   0   1  15       32.65       28.51      2.62 o
   1   1  15      690.31      708.90      8.00 o
   2   1  15       47.33       60.05      2.02 o
   3   1  15      113.02      104.22      2.32 o
   4   1  15      572.15      545.03      5.92 o
   5   1  15       66.78       56.56      2.41 o
   6   1  15       39.62       35.81      2.93 o
   7   1  15       80.13       77.62      8.15 o
   8   1  15       16.59       19.99      2.55 o
   9   1  15        4.09        5.95      2.70 o
   0   2  15      535.75      537.93     11.78 o
   1   2  15      305.48      301.18      4.24 o
   2   2  15      293.30      274.48      3.60 o
   3   2  15      406.98      391.39      3.84 o
   4   2  15      828.13      788.60      8.95 o
   5   2  15      388.87      378.48      5.36 o
   6   2  15       77.54       60.11      3.51 o
   7   2  15       34.71       37.58      3.15 o
   8   2  15       42.54       49.52      4.33 o
   9   2  15        2.71        1.58      3.37 o
   0   3  15     1014.04     1013.44     14.04 o
   1   3  15      147.84      149.28      2.56 o
   2   3  15      118.16      116.01      3.04 o
   3   3  15       43.53       44.96      1.66 o
   4   3  15      288.38      277.47      5.98 o
   5   3  15       46.39       40.56      2.41 o
   6   3  15       33.01       37.01      2.42 o
   7   3  15       59.65       62.93      4.33 o
   8   3  15       15.74       15.41      3.51 o
   9   3  15        7.31       11.05      2.90 o
   0   4  15      257.22      250.02      5.10 o
   1   4  15       12.18        9.34      0.86 o
   2   4  15      478.30      477.13      4.49 o
   3   4  15      123.36      113.10      2.72 o
   4   4  15       40.01       35.04      2.60 o
   5   4  15      110.25       99.82      3.94 o
   6   4  15       35.75       36.02      6.25 o
   7   4  15        1.92       -1.88      2.77 o
   8   4  15       58.37       66.30      9.83 o
   9   4  15        1.54        3.82      4.05 o
   0   5  15      178.40      172.33      3.20 o
   1   5  15       27.63       29.22      1.03 o
   2   5  15       75.36       74.24      2.87 o
   3   5  15      164.72      179.44      3.87 o
   4   5  15       15.31       12.68      2.21 o
   5   5  15      128.52      122.55      4.84 o
   6   5  15       24.46       19.65      2.55 o
   7   5  15       50.80       50.09      4.33 o
   8   5  15       13.73       16.70      3.68 o
   9   5  15       29.39       37.71      6.48 o
   0   6  15      406.80      406.39      5.77 o
   1   6  15      753.77      756.14      7.93 o
   2   6  15       39.08       44.34      1.94 o
   3   6  15      291.97      276.80      4.39 o
   4   6  15      120.82      100.57      3.27 o
   5   6  15       76.71       89.01      4.13 o
   6   6  15      140.76      138.11      4.66 o
   7   6  15       34.68       40.02      6.25 o
   8   6  15       27.94       29.06      4.09 o
   0   7  15       40.34       43.02      1.85 o
   1   7  15      408.18      388.35      4.60 o
   2   7  15       36.66       32.84      1.87 o
   3   7  15      129.00      130.74      3.16 o
   4   7  15       65.11       66.50      3.74 o
   5   7  15       85.53       79.38      4.03 o
   6   7  15      142.68      141.27      4.92 o
   7   7  15        2.12        0.80      2.93 o
   8   7  15       24.28       30.71      4.74 o
   0   8  15       57.89       64.20      3.41 o
   1   8  15      195.72      195.31      3.33 o
   2   8  15       81.27       80.32      2.43 o
   3   8  15       14.73       13.00      1.92 o
   4   8  15       57.27       55.31      2.56 o
   5   8  15       58.09       54.78      2.90 o
   6   8  15       33.39       32.33      3.15 o
   7   8  15        8.51        9.91      2.70 o
   0   9  15      113.57      123.56      5.40 o
   1   9  15      121.87      132.59      3.20 o
   2   9  15       95.56       95.80      3.24 o
   3   9  15        9.85       13.28      1.81 o
   4   9  15       38.52       39.21      2.37 o
   5   9  15       15.32       12.98      4.91 o
   6   9  15       14.61       17.14      6.28 o
   7   9  15       26.62       31.22      7.75 o
   0  10  15        4.50        1.07      2.33 o
   1  10  15       11.68       15.35      1.86 o
   2  10  15       23.07       18.42      2.38 o
   3  10  15       79.65       82.56      3.22 o
   4  10  15        6.79        4.22      2.10 o
   5  10  15        4.25       10.12      2.66 o
   6  10  15        3.39        3.50      2.90 o
   0  11  15        0.67        3.65      2.46 o
   1  11  15       23.86       23.26      2.09 o
   2  11  15       17.46       14.65      2.01 o
   3  11  15        7.95        6.07      2.06 o
   4  11  15        2.97        2.09      2.40 o
   5  11  15       22.11       24.78      4.50 o
   0  12  15        0.00       -2.38      2.38 o
   1  12  15        8.05        8.28      1.98 o
   2  12  15       57.01       56.91      2.86 o
   3  12  15        3.56        3.47      2.51 o
   4  12  15       14.50       20.29      2.91 o
   0  13  15        5.28        3.29      2.87 o
   1  13  15       61.90       65.55      3.41 o
   2  13  15       11.57        8.29      2.41 o
   3  13  15       77.75       73.88      4.06 o
   0   0  16        7.53        4.16      3.01 o
   1   0  16      707.42      692.72      9.95 o
   2   0  16       49.23       54.37      3.33 o
   3   0  16      105.73      106.74      7.64 o
   4   0  16     2573.74     2462.88     38.67 o
   5   0  16      156.56      172.41      5.45 o
   6   0  16      210.57      223.51     10.41 o
   7   0  16        0.23       -2.62      2.62 o
   8   0  16       16.54       16.61      3.51 o
   9   0  16        1.30       -0.31      3.26 o
   0   1  16        8.24        5.93      2.27 o
   1   1  16      117.17      113.78      2.91 o
   2   1  16       29.68       29.08      1.62 o
   3   1  16       28.50       32.63      1.77 o
   4   1  16      355.47      349.27      6.35 o
   5   1  16       82.44       68.33      4.54 o
   6   1  16       59.13       57.79      6.02 o
   7   1  16       14.24        7.32      3.95 o
   8   1  16        4.59        1.43      2.64 o
   9   1  16        8.24        8.05      4.95 o
   0   2  16      791.96      769.81     13.09 o
   1   2  16       69.45       70.02      2.51 o
   2   2  16       52.91       59.54      2.13 o
   3   2  16       83.84       74.93      2.49 o
   4   2  16      388.52      388.65      6.23 o
   5   2  16      163.24      153.62      3.71 o
   6   2  16       24.23       19.09      3.14 o
   7   2  16        8.51        7.49      2.55 o
   8   2  16        2.71        0.96      3.02 o
   9   2  16        8.77        5.61      3.09 o
   0   3  16       50.39       78.84      4.43 o
   1   3  16      176.87      159.53      3.00 o
   2   3  16       34.11       33.45      1.44 o
   3   3  16      228.55      254.55      3.95 o
   4   3  16       29.40       28.49      2.50 o
   5   3  16        5.41        3.30      1.78 o
   6   3  16       11.31       13.07      2.52 o
   7   3  16       41.20       48.81      4.33 o
   8   3  16        8.54        8.40      3.35 o
   9   3  16       59.45       59.42      4.10 o
   0   4  16      122.16      120.15      3.66 o
   1   4  16      340.67      333.73      4.44 o
   2   4  16      417.07      404.13      4.46 o
   3   4  16       30.19       33.55      1.78 o
   4   4  16      679.84      643.13      9.09 o
   5   4  16      101.85      108.73      7.30 o
   6   4  16       46.84       42.82      2.99 o
   7   4  16       24.88       18.53      4.51 o
   8   4  16       22.28       22.70      3.93 o
   9   4  16       63.44       73.74      5.40 o
   0   5  16        0.37       -1.89      2.14 o
   1   5  16      355.79      349.77      3.83 o
   2   5  16      273.53      248.88      4.06 o
   3   5  16      235.58      221.34      4.31 o
   4   5  16      218.07      209.17      4.33 o
   5   5  16       42.97       40.90      2.92 o
   6   5  16       20.52       18.48      2.52 o
   7   5  16       62.80       66.35      7.06 o
   8   5  16       17.13       14.80      4.97 o
   0   6  16        8.79        5.83      1.89 o
   1   6  16      142.10      129.68      2.62 o
   2   6  16       50.74       49.78      2.09 o
   3   6  16       44.63       36.19      1.92 o
   4   6  16       23.57       22.48      2.25 o
   5   6  16       54.89       49.07      3.27 o
   6   6  16       73.17       75.18      3.79 o
   7   6  16        2.60        1.01      4.86 o
   8   6  16       15.29       15.26      3.68 o
   0   7  16      161.67      162.78      6.79 o
   1   7  16      347.51      339.31      4.53 o
   2   7  16      145.76      139.49      2.95 o
   3   7  16      145.33      146.56      3.38 o
   4   7  16      133.36      120.13      4.46 o
   5   7  16       73.82       78.49      8.47 o
   6   7  16        6.38        7.28      2.54 o
   7   7  16       21.16       21.73      3.92 o
   8   7  16        8.64        3.46      5.67 o
   0   8  16       94.86      100.94      5.71 o
   1   8  16       57.00       57.86      2.23 o
   2   8  16      217.91      207.39      3.64 o
   3   8  16       87.59       74.42      2.74 o
   4   8  16      125.24      127.47      4.55 o
   5   8  16       67.24       71.80      3.91 o
   6   8  16       23.96       21.38      3.05 o
   7   8  16       14.57       11.27      3.75 o
   0   9  16      262.07      236.54      5.84 o
   1   9  16       18.01       14.58      1.71 o
   2   9  16       16.57       13.83      2.42 o
   3   9  16        2.62        4.15      1.64 o
   4   9  16       28.40       30.38      2.55 o
   5   9  16       53.40       56.36      3.78 o
   6   9  16        4.04        4.17      2.69 o
   7   9  16       12.33       10.69      3.61 o
   0  10  16        3.20        3.51      2.27 o
   1  10  16       67.76       66.09      2.62 o
   2  10  16       40.27       42.61      2.40 o
   3  10  16       15.25       16.39      2.44 o
   4  10  16       11.80       15.83      2.99 o
   5  10  16        2.16        0.06      3.09 o
   6  10  16        1.18        2.03      2.82 o
   0  11  16      104.63       99.97      4.60 o
   1  11  16       14.65       12.67      1.95 o
   2  11  16        1.34        4.38      1.98 o
   3  11  16       15.24       18.13      2.73 o
   4  11  16       47.25       48.38      3.41 o
   5  11  16       20.50       20.23      4.33 o
   0  12  16        1.77        2.98      3.06 o
   1  12  16       29.47       30.74      2.67 o
   2  12  16       21.86       27.64      2.64 o
   3  12  16       51.56       54.13      4.41 o
   4  12  16       35.77       36.14      3.38 o
   0  13  16        2.10        0.45      3.78 o
   1  13  16       45.19       48.77      3.63 o
   2  13  16       20.43       24.30      2.92 o
   1   0  17       11.88       16.88      1.39 o
   2   0  17        5.91       10.06      2.89 o
   3   0  17      121.86       92.99      4.51 o
   5   0  17      192.14      162.72      5.50 o
   6   0  17       35.99       41.65      5.78 o
   7   0  17       78.72       81.21      7.17 o
   8   0  17      143.85      147.83      6.79 o
   9   0  17       21.64       23.90      4.25 o
   0   1  17      109.47      113.81      4.66 o
   1   1  17      212.14      210.24      3.43 o
   2   1  17       51.04       47.19      2.00 o
   3   1  17      100.38      118.92      3.49 o
   4   1  17      443.73      434.55      8.02 o
   5   1  17      293.44      283.65      6.78 o
   6   1  17       32.52       34.18      4.16 o
   7   1  17       20.07       22.36      3.01 o
   8   1  17        7.60        7.57      2.51 o
   9   1  17        7.35        9.20      4.29 o
   0   2  17       61.73       43.97      3.44 o
   1   2  17       30.20       31.74      1.59 o
   2   2  17      425.42      370.55      5.22 o
   3   2  17      154.57      122.25      3.50 o
   4   2  17       10.60       12.52      1.90 o
   5   2  17       31.84       31.31      2.94 o
   6   2  17       23.38       20.40      2.84 o
   7   2  17        2.37        1.71      2.38 o
   8   2  17       46.07       53.15      8.10 o
   9   2  17       66.32       70.28      4.40 o
   0   3  17       12.45       19.93      2.83 o
   1   3  17      581.86      557.35      6.20 o
   2   3  17      248.88      235.15      4.84 o
   3   3  17      255.37      238.72      4.83 o
   4   3  17      140.13      144.90      3.44 o
   5   3  17      261.88      251.01      5.15 o
   6   3  17       61.98       56.94      4.26 o
   7   3  17       21.74       27.50      3.93 o
   8   3  17       45.48       38.28      6.25 o
   0   4  17       23.00       14.29      2.41 o
   1   4  17      200.36      175.78      4.15 o
   2   4  17      423.04      446.21      6.16 o
   3   4  17      112.83      121.07      3.73 o
   4   4  17      111.39      107.34      3.66 o
   5   4  17       11.43       12.53      2.28 o
   6   4  17       12.07       13.69      3.26 o
   7   4  17        9.26        6.85      3.16 o
   8   4  17        6.75        6.36      3.51 o
   0   5  17       74.42       71.92      2.70 o
   1   5  17      566.05      575.82      6.28 o
   2   5  17      197.35      188.21      3.34 o
   3   5  17       54.16       60.01      3.23 o
   4   5  17      317.82      293.03      6.46 o
   5   5  17       31.00       32.21      2.90 o
   6   5  17       12.17       16.43      2.52 o
   7   5  17       28.20       42.50      4.41 o
   8   5  17       25.07       27.60      6.48 o
   0   6  17       33.58       37.56      3.25 o
   1   6  17       58.37       59.49      1.96 o
   2   6  17       85.39       76.23      2.93 o
   3   6  17       44.96       48.50      3.13 o
   4   6  17      208.22      191.12      5.30 o
   5   6  17       24.57       27.66      4.39 o
   6   6  17       38.57       43.69      5.06 o
   7   6  17       22.74       30.06      4.09 o
   8   6  17        9.64        1.34      3.33 o
   0   7  17        1.39        2.66      2.48 o
   1   7  17       95.19      101.12      2.94 o
   2   7  17       43.19       35.33      2.03 o
   3   7  17        1.01        0.69      1.69 o
   4   7  17       29.70       31.84      2.92 o
   5   7  17        5.14        9.13      2.47 o
   6   7  17       11.26        9.46      2.68 o
   7   7  17       48.45       47.93      4.66 o
   0   8  17        0.11       -1.92      3.42 o
   1   8  17      120.24      112.31      3.21 o
   2   8  17      112.76      122.27      3.85 o
   3   8  17       17.90       13.38      2.12 o
   4   8  17        3.68        2.58      2.84 o
   5   8  17       27.59       23.98      2.99 o
   6   8  17        3.80        7.91      2.70 o
   7   8  17       19.22       21.37      3.99 o
   0   9  17       23.75       23.37      2.64 o
   1   9  17        2.59       -0.91      1.68 o
   2   9  17       21.52       19.22      3.38 o
   3   9  17       93.52      100.94      3.91 o
   4   9  17        1.08       -0.30      2.26 o
   5   9  17        5.54        2.87      3.08 o
   6   9  17        4.29        2.73      2.76 o
   0  10  17       19.75       19.95      3.61 o
   1  10  17       10.19        9.00      2.00 o
   2  10  17       12.71       10.74      2.42 o
   3  10  17      132.88      138.10      4.65 o
   4  10  17        0.87       -4.54      5.32 o
   5  10  17       65.98       66.58      8.21 o
   0  11  17       17.00       21.44      5.44 o
   1  11  17       20.31       14.64      2.94 o
   2  11  17       34.86       36.58      3.51 o
   3  11  17        3.55        0.27      2.41 o
   4  11  17       19.56       22.43      3.63 o
   5  11  17       23.06       31.08      9.49 o
   0  12  17       60.91       54.48      5.04 o
   1  12  17       26.29       27.20      3.04 o
   2  12  17       13.95       16.34      2.87 o
   3  12  17       11.90       12.63      3.52 o
   0  13  17        0.60       -3.49      3.49 o
   1  13  17       56.71       52.87      3.91 o
   0   0  18      436.61      428.05     13.42 o
   1   0  18      851.41      863.90     15.78 o
   2   0  18        1.92        0.12      4.51 o
   3   0  18        8.03        1.63      2.33 o
   4   0  18        1.82       -1.52      2.44 o
   5   0  18       64.55       64.05      3.81 o
   6   0  18      139.63      131.42      8.33 o
   7   0  18        0.03        0.23      4.40 o
   8   0  18        1.42       -0.81      3.27 o
   0   1  18      371.69      376.70     10.30 o
   1   1  18      198.13      175.14      4.30 o
   2   1  18      108.39       94.09      3.30 o
   3   1  18      369.69      336.26      5.87 o
   4   1  18      328.78      300.08      5.43 o
   5   1  18      100.55      118.16      3.65 o
   6   1  18       38.52       39.80      4.25 o
   7   1  18       65.44       62.78      4.00 o
   8   1  18       39.99       39.02      3.26 o
   0   2  18       42.93       44.93      3.60 o
   1   2  18      613.12      592.57      7.30 o
   2   2  18      273.24      255.36      5.08 o
   3   2  18      258.29      240.11      4.85 o
   4   2  18       28.26       27.77      2.14 o
   5   2  18      290.13      280.46      6.39 o
   6   2  18       19.78       15.65      2.71 o
   7   2  18        5.27       -0.33      2.61 o
   8   2  18       14.71       16.35      4.16 o
   0   3  18      171.91      162.24      3.97 o
   1   3  18      423.40      416.30      5.81 o
   2   3  18       48.56       41.95      2.62 o
   3   3  18       66.78       74.97      4.71 o
   4   3  18       56.41       50.68      2.35 o
   5   3  18       60.17       60.71      2.93 o
   6   3  18       64.31       68.61      3.95 o
   7   3  18        4.69        7.49      3.47 o
   8   3  18       18.81       26.40      4.08 o
   0   4  18      563.03      576.93     10.56 o
   1   4  18      240.28      266.60      3.94 o
   2   4  18      245.61      248.51      4.63 o
   3   4  18       33.56       39.53      2.73 o
   4   4  18       16.62       14.91      2.15 o
   5   4  18       52.96       43.34      4.00 o
   6   4  18       26.28       31.70      6.48 o
   7   4  18        2.06        1.60      5.55 o
   8   4  18       14.02       16.96      4.09 o
   0   5  18       22.04       31.43      2.09 o
   1   5  18       60.66       58.47      2.20 o
   2   5  18      244.10      268.93      4.89 o
   3   5  18       55.06       57.47      3.26 o
   4   5  18        6.41        5.30      2.50 o
   5   5  18       23.63       31.00      2.90 o
   6   5  18       15.71       16.60      3.49 o
   7   5  18       50.58       58.49      4.74 o
   8   5  18        9.99        7.20      3.68 o
   0   6  18      547.55      527.98     11.07 o
   1   6  18       95.48       87.53      2.66 o
   2   6  18        6.03        4.24      1.44 o
   3   6  18      269.31      262.55      6.04 o
   4   6  18        8.29        7.99      2.38 o
   5   6  18      120.09      124.39      5.38 o
   6   6  18       20.20       27.27      3.89 o
   7   6  18        0.39       -1.15      3.19 o
   0   7  18       16.57       19.26      2.82 o
   1   7  18       21.03       23.53      2.17 o
   2   7  18        8.33        7.52      1.61 o
   3   7  18       26.40       25.36      2.72 o
   4   7  18      105.33      110.86      4.46 o
   5   7  18       26.95       28.65      3.37 o
   6   7  18       17.26       14.97      3.42 o
   7   7  18        1.16        4.16      5.09 o
   0   8  18       64.17       57.47      6.94 o
   1   8  18       40.90       41.10      2.73 o
   2   8  18       29.63       28.96      2.87 o
   3   8  18        2.68       -0.62      3.19 o
   4   8  18        1.08       -0.69      2.21 o
   5   8  18        2.72        6.79      2.51 o
   6   8  18        6.56       12.16      2.91 o
   0   9  18        4.48        1.99      2.94 o
   1   9  18       23.55       25.93      2.47 o
   2   9  18        0.14        0.09      1.98 o
   3   9  18       47.13       41.80      3.84 o
   4   9  18       15.21       18.34      3.82 o
   5   9  18        6.34        8.90      2.91 o
   6   9  18        1.33        1.26      2.88 o
   0  10  18        4.42        3.58      3.11 o
   1  10  18       18.65       17.37      2.53 o
   2  10  18        1.21        2.82      2.75 o
   3  10  18       36.11       38.89      4.31 o
   4  10  18       36.22       32.23      4.51 o
   5  10  18        5.08        4.73      4.08 o
   0  11  18        1.82        0.53      3.33 o
   1  11  18        5.13        5.13      2.39 o
   2  11  18       10.43       10.54      3.26 o
   3  11  18       77.29       73.85      4.75 o
   4  11  18       52.28       57.37      4.40 o
   0  12  18        1.60       -1.41      3.61 o
   1  12  18        1.60        0.52      3.03 o
   2  12  18        9.05        8.79      4.09 o
   1   0  19       68.59       74.22      7.87 o
   2   0  19       29.94       34.18      7.17 o
   3   0  19       78.06       63.14      4.00 o
   4   0  19       74.92       62.31      4.06 o
   5   0  19       41.83       36.52      3.33 o
   6   0  19       10.12       11.34      5.09 o
   7   0  19       54.01       63.17      7.40 o
   8   0  19       19.28       19.04      4.09 o
   0   1  19        9.43        6.71      2.62 o
   1   1  19      408.88      391.52     11.19 o
   2   1  19       29.38       25.83      2.22 o
   3   1  19       22.65       15.95      2.02 o
   4   1  19       67.45       73.11      3.00 o
   5   1  19       99.59      112.35      4.32 o
   6   1  19       13.65       11.44      4.74 o
   7   1  19       27.95       33.56      3.55 o
   8   1  19       47.16       56.96      3.60 o
   0   2  19       28.13       23.48      3.11 o
   1   2  19      189.73      189.58      4.48 o
   2   2  19        8.60        6.83      1.90 o
   3   2  19      178.30      153.52      6.65 o
   4   2  19       85.07       81.78      3.74 o
   5   2  19      133.63      122.59      6.21 o
   6   2  19       12.18       11.30      2.80 o
   7   2  19        0.51       -1.77      2.67 o
   8   2  19       97.97      118.25      6.54 o
   0   3  19        0.26       -1.33      3.12 o
   1   3  19      224.19      225.92      4.05 o
   2   3  19      211.79      199.66      6.98 o
   3   3  19       13.22       15.29      2.11 o
   4   3  19       46.32       52.43      3.23 o
   5   3  19       34.23       32.19      2.58 o
   6   3  19       71.94       69.46      4.10 o
   7   3  19        0.10       -3.02      3.02 o
   8   3  19       26.57       27.92      4.41 o
   0   4  19      977.92      906.31     17.10 o
   1   4  19      103.81      102.27      3.04 o
   2   4  19       79.47       75.23      2.83 o
   3   4  19      308.38      314.40      7.00 o
   4   4  19       56.30       56.36      2.94 o
   5   4  19       53.17       61.43      3.49 o
   6   4  19       21.18       20.76      3.49 o
   7   4  19       13.57        8.48      3.66 o
   8   4  19        5.96        2.72      3.93 o
   0   5  19      121.41      109.67      7.87 o
   1   5  19       86.78       74.66      2.78 o
   2   5  19       11.45        9.93      2.40 o
   3   5  19        6.74        9.55      3.20 o
   4   5  19       46.03       47.51      3.91 o
   5   5  19       58.74       59.34      3.52 o
   6   5  19       62.45       67.13      4.90 o
   7   5  19        2.70        6.97      3.42 o
   0   6  19      123.37      128.53      7.75 o
   1   6  19       50.91       47.51      3.12 o
   2   6  19      171.45      188.18      4.32 o
   3   6  19       33.58       34.01      3.27 o
   4   6  19       15.64       16.67      2.61 o
   5   6  19       41.49       42.73      3.38 o
   6   6  19       10.41       14.31      3.50 o
   7   6  19       11.67       17.91      5.32 o
   0   7  19       20.16       18.49      3.04 o
   1   7  19        5.24        1.27      2.21 o
   2   7  19      253.82      264.71      6.41 o
   3   7  19       28.40       35.10      3.13 o
   4   7  19        2.61        4.15      2.45 o
   5   7  19        6.64        6.20      4.10 o
   6   7  19       22.80       21.24      3.84 o
   0   8  19      110.02      109.36      5.39 o
   1   8  19       13.04        6.99      2.50 o
   2   8  19        2.00       -0.20      2.35 o
   3   8  19        6.08        6.53      2.58 o
   4   8  19        1.65       -2.53      3.42 o
   5   8  19       11.13       13.85      4.64 o
   6   8  19       46.44       53.48      4.81 o
   0   9  19       55.69       58.31      6.94 o
   1   9  19       83.64       83.51      5.01 o
   2   9  19       95.57       95.55      4.68 o
   3   9  19       56.82       58.42      4.12 o
   4   9  19        8.85       10.06      3.93 o
   5   9  19       15.34       15.46      4.22 o
   0  10  19       10.07       10.87      5.78 o
   1  10  19       24.89       31.91      3.47 o
   2  10  19       74.61       84.83      4.66 o
   3  10  19        3.40       -0.88      3.32 o
   4  10  19       10.46        6.09      3.06 o
   0  11  19        0.58       -4.86      4.86 o
   1  11  19       64.12       69.78      8.79 o
   2  11  19        4.54        9.71      3.16 o
   3  11  19       17.04       22.82      3.61 o
   0  12  19        0.60        8.56      6.25 o
   1  12  19       16.43       18.03      6.59 o
   0   0  20       15.71        4.86      3.70 o
   1   0  20        1.15       -1.74      3.59 o
   2   0  20       35.58       47.59      3.75 o
   3   0  20       84.63       89.50     10.41 o
   4   0  20       79.52       62.26      3.95 o
   5   0  20       15.12       11.80      4.86 o
   6   0  20       83.95       80.29      7.64 o
   7   0  20       94.26       93.48      8.33 o
   8   0  20        0.38       -1.74      3.60 o
   0   1  20       11.22        6.21      2.70 o
   1   1  20      454.69      439.69      7.17 o
   2   1  20       13.14       13.77      2.05 o
   3   1  20       93.22       72.12      5.58 o
   4   1  20       15.08       17.52      2.07 o
   5   1  20       52.55       48.88      3.23 o
   6   1  20        2.54        1.13      3.35 o
   7   1  20       46.94       59.64      4.18 o
   8   1  20        2.00       -0.88      2.57 o
   0   2  20       10.43        9.49      2.94 o
   1   2  20       80.74       86.93      3.46 o
   2   2  20       61.16       68.58      3.12 o
   3   2  20      105.46       99.92      3.60 o
   4   2  20       48.15       49.68      2.71 o
   5   2  20       51.75       52.86      3.33 o
   6   2  20       28.20       29.80      3.20 o
   7   2  20        4.59        1.62      2.82 o
   8   2  20       12.93       24.59      4.15 o
   0   3  20        0.01       -1.75      4.40 o
   1   3  20      262.83      256.95      6.01 o
   2   3  20       92.38       94.37      4.25 o
   3   3  20       76.33       65.16      3.07 o
   4   3  20       50.15       50.12      2.48 o
   5   3  20       31.06       34.15      2.65 o
   6   3  20        4.91        8.32      2.85 o
   7   3  20       25.28       30.76      4.28 o
   0   4  20       93.95      103.47      5.90 o
   1   4  20       48.53       47.00      2.92 o
   2   4  20       46.18       41.54      2.74 o
   3   4  20       66.46       65.37      3.12 o
   4   4  20       49.67       56.12      4.11 o
   5   4  20       35.40       28.90      4.59 o
   6   4  20       17.37       15.47      3.59 o
   7   4  20       41.26       46.15      7.75 o
   0   5  20        4.99        5.32      4.40 o
   1   5  20       10.75        7.90      3.17 o
   2   5  20       72.46       81.90      3.73 o
   3   5  20      125.26      109.67      4.18 o
   4   5  20       19.40       20.69      4.00 o
   5   5  20       49.62       47.37      3.41 o
   6   5  20      136.16      163.95      9.95 o
   7   5  20       11.95       15.08      3.89 o
   0   6  20      295.46      303.11     12.49 o
   1   6  20       30.38       23.06      3.82 o
   2   6  20       14.23       11.74      3.49 o
   3   6  20        4.22        2.41      2.22 o
   4   6  20       41.28       47.73      4.71 o
   5   6  20       55.11       62.50      3.84 o
   6   6  20       26.45       29.75      4.31 o
   0   7  20        2.26        6.25      4.86 o
   1   7  20       23.95       22.54      3.93 o
   2   7  20       42.51       39.23      5.32 o
   3   7  20       33.96       38.27      4.41 o
   4   7  20        4.08        1.99      2.35 o
   5   7  20        9.58        8.05      2.66 o
   6   7  20        1.55        1.53      3.38 o
   0   8  20       25.01       27.77      5.78 o
   1   8  20       33.17       34.81      4.33 o
   2   8  20        8.07        7.55      3.68 o
   3   8  20       27.41       34.61      4.66 o
   4   8  20        3.07        3.12      3.68 o
   5   8  20        2.24        1.75      3.59 o
   0   9  20        2.66       -3.01      4.86 o
   1   9  20       24.61       28.46      4.50 o
   2   9  20       58.45       54.90      5.06 o
   3   9  20        3.54        4.88      4.01 o
   4   9  20        2.47        3.03      7.75 o
   5   9  20        6.98        5.92      4.15 o
   0  10  20        0.37       -4.63      4.63 o
   1  10  20       20.32       15.62      4.42 o
   2  10  20        1.70       -1.95      3.92 o
   3  10  20       23.90       24.90      8.79 o
   4  10  20       27.14       17.85      4.50 o
   0  11  20       32.00       31.24      6.94 o
   1  11  20        0.75        6.47      4.17 o
   2  11  20        5.16        4.97      4.33 o
   1   0  21        1.32       -2.89      2.89 o
   2   0  21       18.02       10.79      3.02 o
   3   0  21       18.27       23.58      3.33 o
   4   0  21       37.97       31.86      3.55 o
   5   0  21        1.89        0.00      4.40 o
   6   0  21       39.59       54.14      6.94 o
   7   0  21       16.90       18.97      6.25 o
   0   1  21       40.92       24.51      3.35 o
   1   1  21      136.03      117.20      3.87 o
   2   1  21        9.26        7.79      1.98 o
   3   1  21       49.46       50.36      3.14 o
   4   1  21        2.71        0.37      1.88 o
   5   1  21        9.04        9.02      3.44 o
   6   1  21       94.49       98.57      6.13 o
   7   1  21       36.29       37.69      5.18 o
   0   2  21       33.65       32.33      3.68 o
   1   2  21       51.74       53.69      2.94 o
   2   2  21      159.28      146.23      7.48 o
   3   2  21       49.91       46.65      2.76 o
   4   2  21        3.33        7.28      1.98 o
   5   2  21       11.66       12.61      3.76 o
   6   2  21       14.62       14.78      3.05 o
   7   2  21       71.87       84.05      6.04 o
   0   3  21       22.03       19.64      3.42 o
   1   3  21      412.76      413.43      7.13 o
   2   3  21        6.42       10.56      2.18 o
   3   3  21       25.94       26.60      2.74 o
   4   3  21        8.41        9.76      2.97 o
   5   3  21       31.03       27.27      2.59 o
   6   3  21       25.55       27.20      5.59 o
   7   3  21        6.99        1.60      3.72 o
   0   4  21       47.18       48.38      4.33 o
   1   4  21       78.63       67.39      4.14 o
   2   4  21       53.31       50.59      2.53 o
   3   4  21        7.04       11.49      2.23 o
   4   4  21        5.69        4.18      2.18 o
   5   4  21       25.13       22.06      2.93 o
   6   4  21       15.18       18.30      4.63 o
   7   4  21       67.41       79.98      5.70 o
   0   5  21        0.03       -0.93      4.16 o
   1   5  21        2.37        6.83      3.35 o
   2   5  21       38.35       40.30      2.99 o
   3   5  21        4.82        3.33      2.27 o
   4   5  21       71.47       75.41      3.97 o
   5   5  21       19.11       18.71      2.87 o
   6   5  21       57.30       53.55      4.84 o
   0   6  21      146.43      160.81      9.49 o
   1   6  21       10.89        9.13      3.93 o
   2   6  21        9.36       10.76      3.60 o
   3   6  21       17.38       17.05      2.64 o
   4   6  21       29.70       34.54      3.12 o
   5   6  21        4.30        8.30      2.73 o
   6   6  21       20.85       22.34      3.95 o
   0   7  21        0.20       -3.47      4.40 o
   1   7  21       13.94       23.87      5.90 o
   2   7  21       59.14       67.38      5.39 o
   3   7  21       36.74       52.30      4.82 o
   4   7  21        7.38        5.10      4.51 o
   5   7  21       26.02       30.97      3.32 o
   0   8  21       10.69       17.58      6.02 o
   1   8  21       13.27        7.93      3.84 o
   2   8  21       69.99       65.64      5.40 o
   3   8  21        2.49        1.70      3.68 o
   4   8  21       46.32       56.73      9.02 o
   5   8  21        5.05       11.12      6.36 o
   0   9  21        0.38       -0.69      5.55 o
   1   9  21       21.75       27.53      4.66 o
   2   9  21       59.04       67.92      5.73 o
   3   9  21        5.91        2.38      4.01 o
   4   9  21        0.71        1.85      4.01 o
   0  10  21        1.45        6.02      5.55 o
   1  10  21       60.71       53.09      7.17 o
   2  10  21        5.44        7.34      4.17 o
   3  10  21        7.51        7.40      4.15 o
   0  11  21        3.11        0.23      5.55 o
   0   0  22      342.52      342.90     12.96 o
   1   0  22        0.47        0.41      2.70 o
   2   0  22       24.57       23.12      3.42 o
   3   0  22      126.48      122.24      5.63 o
   4   0  22        4.85        1.69      2.78 o
   5   0  22        0.04       -1.62      4.40 o
   6   0  22        5.92        2.08      5.09 o
   7   0  22        0.82        0.46      5.32 o
   0   1  22       65.53       60.35      6.25 o
   1   1  22       29.11       26.53      2.48 o
   2   1  22       18.15       19.89      2.31 o
   3   1  22       52.83       55.83      2.97 o
   4   1  22        3.62        6.23      2.08 o
   5   1  22       36.60       29.39      4.09 o
   6   1  22       13.76       23.39      4.33 o
   7   1  22        3.11        2.27      2.89 o
   0   2  22      319.44      354.38      9.24 o
   1   2  22       11.18       10.07      2.21 o
   2   2  22       16.22       16.46      2.27 o
   3   2  22       44.51       29.81      2.56 o
   4   2  22       10.55       11.32      2.23 o
   5   2  22        2.42        5.39      3.59 o
   6   2  22       27.85       24.06      3.36 o
   7   2  22       22.65       30.43      3.83 o
   0   3  22        3.18        1.05      2.89 o
   1   3  22       29.63       23.93      2.48 o
   2   3  22       23.18       23.79      2.48 o
   3   3  22       38.61       50.35      3.04 o
   4   3  22       49.12       44.04      2.55 o
   5   3  22       10.56        7.14      2.72 o
   6   3  22       57.89       69.40      4.35 o
   0   4  22        1.52        4.39      3.02 o
   1   4  22       64.48       64.94      4.24 o
   2   4  22       78.13       76.72      3.02 o
   3   4  22        1.59        1.25      2.02 o
   4   4  22        2.45        1.99      2.13 o
   5   4  22       15.17       14.26      3.49 o
   6   4  22        2.62        3.50      3.45 o
   0   5  22        7.30        5.32      4.86 o
   1   5  22       24.99       29.29      4.09 o
   2   5  22       14.60       19.45      3.76 o
   3   5  22       22.12       23.80      2.92 o
   4   5  22        0.39        6.13      2.50 o
   5   5  22       10.91        9.75      2.72 o
   6   5  22       12.83        9.31      3.78 o
   0   6  22       33.35       42.11      6.25 o
   1   6  22       17.21       19.11      3.93 o
   2   6  22      167.22      167.18      7.44 o
   3   6  22        1.59        1.44      3.42 o
   4   6  22       23.45       26.85      9.37 o
   5   6  22        7.91        5.69      3.25 o
   0   7  22        0.31       -3.24      5.09 o
   1   7  22       12.48       14.76      3.99 o
   2   7  22       31.78       29.67      4.42 o
   3   7  22        0.26       -1.21      3.51 o
   4   7  22        6.66        7.67      3.84 o
   5   7  22       12.03       17.40      5.09 o
   0   8  22       11.59       16.43      6.25 o
   1   8  22       50.99       55.55      5.24 o
   2   8  22        0.55       -4.40      7.29 o
   3   8  22       82.71       86.32      6.19 o
   4   8  22        7.49        5.69      4.86 o
   0   9  22       18.72       27.77      6.94 o
   1   9  22       10.31        8.95      4.01 o
   2   9  22       23.35       31.72      4.90 o
   3   9  22       11.15       16.86      4.55 o
   0  10  22        0.76        4.16      5.78 o
   1  10  22       13.64       15.04      4.74 o
   1   0  23        0.32        1.65      2.86 o
   2   0  23        9.70        7.62      3.16 o
   3   0  23       78.00       95.25      5.30 o
   4   0  23        6.24        9.82      3.06 o
   5   0  23       62.72       65.25      7.87 o
   6   0  23        3.88        6.25      5.09 o
   0   1  23       10.02        2.16      3.00 o
   1   1  23       24.92       28.68      2.66 o
   2   1  23       23.59       23.29      2.48 o
   3   1  23       27.49       24.93      2.55 o
   4   1  23       40.98       40.15      2.87 o
   5   1  23       20.82       14.19      3.84 o
   6   1  23        2.53        2.20      5.09 o
   0   2  23        0.05        3.35      3.02 o
   1   2  23        4.34        4.14      2.10 o
   2   2  23        0.55        3.10      2.08 o
   3   2  23       13.69       13.49      2.32 o
   4   2  23       16.99       15.84      2.79 o
   5   2  23       39.71       39.07      4.58 o
   6   2  23        1.19        3.43      3.05 o
   0   3  23       52.60       39.57      4.17 o
   1   3  23       11.81       11.23      2.36 o
   2   3  23        2.10        2.51      2.13 o
   3   3  23       11.82       19.42      2.49 o
   4   3  23       46.33       55.80      3.47 o
   5   3  23       16.61       12.37      3.13 o
   6   3  23       50.19       54.38      4.22 o
   0   4  23       17.32       14.35      3.60 o
   1   4  23       21.52       22.72      2.68 o
   2   4  23       12.45       11.23      1.98 o
   3   4  23        6.54        2.82      2.12 o
   4   4  23       17.63       17.47      2.55 o
   5   4  23       29.07       39.07      6.36 o
   6   4  23        3.26       -3.50      3.50 o
   0   5  23       16.23       12.49      5.55 o
   1   5  23        4.81        3.24      4.86 o
   2   5  23       45.91       55.12      5.67 o
   3   5  23       71.16       75.53      6.48 o
   4   5  23       36.04       33.47      3.32 o
   5   5  23       33.57       40.68      4.34 o
   0   6  23       30.18       39.57      6.71 o
   1   6  23       47.47       45.54      7.17 o
   2   6  23        4.06        6.36      3.60 o
   3   6  23       76.35       96.94     10.41 o
   4   6  23       18.71       21.50      4.24 o
   5   6  23       10.19       12.03      5.78 o
   0   7  23       87.45       90.47      8.56 o
   1   7  23        7.75        4.04      3.84 o
   2   7  23       20.10       20.32      4.48 o
   3   7  23        5.38        8.65      4.24 o
   4   7  23        3.01        0.99      3.84 o
   0   8  23       12.34       16.66      6.25 o
   1   8  23       14.96       11.88      4.17 o
   2   8  23        5.61        4.88      4.51 o
   3   8  23       20.76       25.46      4.66 o
   0   9  23        6.81        1.16      5.78 o
   1   9  23        2.04        3.93      4.09 o
   2   9  23        5.61        2.65      4.24 o
   0   0  24      236.60      226.75     10.87 o
   1   0  24        0.93       -0.66      3.02 o
   2   0  24        0.18        4.18      4.28 o
   3   0  24       32.34       36.46      4.15 o
   4   0  24        4.24        9.95      3.33 o
   5   0  24        1.25       -0.23      4.86 o
   6   0  24        3.67       -1.39      5.09 o
   0   1  24       64.04       52.84      4.50 o
   1   1  24       12.67       17.28      2.43 o
   2   1  24        1.51       -0.37      2.13 o
   3   1  24       14.34       21.18      2.55 o
   4   1  24       20.54       21.85      3.09 o
   5   1  24       10.83        8.77      5.78 o
   6   1  24        3.24        3.83      4.63 o
   0   2  24        0.03       -2.93      2.93 o
   1   2  24       14.23       12.22      2.39 o
   2   2  24        7.72       10.32      2.30 o
   3   2  24        4.82        4.24      2.32 o
   4   2  24       71.55       73.18      4.22 o
   5   2  24       25.84       34.53      4.82 o
   6   2  24        1.28        2.55      4.63 o
   0   3  24       94.93       98.01      7.40 o
   1   3  24       51.13       49.47      3.21 o
   2   3  24       14.77       13.85      2.45 o
   3   3  24       11.41       16.79      2.53 o
   4   3  24       15.69       16.41      2.62 o
   5   3  24        2.64        3.58      2.99 o
   0   4  24        7.07       -1.20      3.35 o
   1   4  24       42.62       49.48      3.32 o
   2   4  24        1.88        4.19      2.39 o
   3   4  24       35.44       39.98      3.69 o
   4   4  24       22.59       29.03      2.97 o
   5   4  24       25.81       30.05      7.87 o
   0   5  24       44.60       44.42      6.71 o
   1   5  24        7.91        6.13      3.76 o
   2   5  24       19.99       19.89      4.33 o
   3   5  24       22.69       25.16      4.25 o
   4   5  24        5.79        6.27      3.59 o
   5   5  24        9.54        7.13      3.67 o
   0   6  24       11.15        0.93      5.55 o
   1   6  24       29.80       38.51      4.99 o
   2   6  24       40.85       33.96      4.58 o
   3   6  24        2.54       -0.57      3.72 o
   4   6  24       43.49       48.33      5.14 o
   0   7  24       10.25        6.71      5.55 o
   1   7  24       16.00       21.79      4.42 o
   2   7  24        3.49        9.73      5.44 o
   3   7  24       32.37       42.30      5.23 o
   0   8  24       31.98       31.47      7.17 o
   1   8  24        7.62        3.95      4.15 o
   2   8  24       51.42       63.84      6.05 o
   1   0  25        8.38        5.78      4.40 o
   2   0  25        5.42        9.14      3.35 o
   3   0  25       33.82       38.52      8.56 o
   4   0  25        1.17       -0.69      4.86 o
   5   0  25       28.44       40.95      6.94 o
   0   1  25        0.10        1.04      3.44 o
   1   1  25       14.27       22.11      2.71 o
   2   1  25       46.03       46.86      3.23 o
   3   1  25       13.00       15.59      2.56 o
   4   1  25       40.56       40.45      4.74 o
   5   1  25        7.33        9.65      4.17 o
   0   2  25       42.27       40.20      4.50 o
   1   2  25       24.17       36.25      3.86 o
   2   2  25       15.54       27.60      2.88 o
   3   2  25       15.01       16.09      2.58 o
   4   2  25        9.98       19.77      3.12 o
   5   2  25       19.70       29.18      4.66 o
   0   3  25       32.66       28.84      4.09 o
   1   3  25      104.96      101.96      4.72 o
   2   3  25       24.12       21.45      2.72 o
   3   3  25       25.40       26.23      2.86 o
   4   3  25        2.44        3.60      2.49 o
   5   3  25       12.14       11.34      3.33 o
   0   4  25       67.95       65.39      5.24 o
   1   4  25       47.46       51.83      3.61 o
   2   4  25        8.80       11.22      2.59 o
   3   4  25      104.54      106.47      5.25 o
   4   4  25       22.48       21.38      3.38 o
   0   5  25       24.64       21.06      6.02 o
   1   5  25       25.32       25.03      4.41 o
   2   5  25        6.83        9.75      4.05 o
   3   5  25       41.56       48.45      5.06 o
   4   5  25       34.11       36.57      4.77 o
   0   6  25        0.87       -4.86      4.86 o
   1   6  25        8.05        7.30      4.86 o
   2   6  25       19.24       22.94      5.32 o
   3   6  25        0.72       -0.76      3.99 o
   0   7  25       66.22       65.94      8.33 o
   1   7  25       21.81       26.59      5.78 o
   2   7  25       56.40       62.18      5.89 o
   0   0  26       11.52        6.94      5.09 o
   1   0  26       40.03       45.35      4.58 o
   2   0  26       17.57       27.04      4.08 o
   3   0  26        0.06        0.76      3.33 o
   4   0  26       34.33       52.52      7.64 o
   0   1  26       89.66       97.60      5.97 o
   1   1  26      116.51      134.83      4.85 o
   2   1  26       38.10       36.58      3.15 o
   3   1  26       27.63       32.17      3.01 o
   4   1  26        9.76       17.74      4.57 o
   0   2  26       19.34       22.86      4.17 o
   1   2  26       27.34       27.22      3.00 o
   2   2  26        9.22        8.17      2.54 o
   3   2  26       17.70       19.10      2.76 o
   4   2  26        4.97        5.32      6.25 o
   0   3  26       35.32       40.95      4.66 o
   1   3  26       27.75       26.97      2.97 o
   2   3  26       14.80       18.54      2.77 o
   3   3  26       12.35       15.34      3.27 o
   4   3  26        2.42       -0.83      2.88 o
   0   4  26        0.94        3.62      3.75 o
   1   4  26       28.99       32.37      3.29 o
   2   4  26       20.61       23.90      4.78 o
   3   4  26        8.83        7.34      3.32 o
   0   5  26        0.11       -0.69      5.55 o
   1   5  26       25.19       32.17      4.91 o
   2   5  26        9.51       11.04      4.01 o
   3   5  26        4.40       13.97      4.41 o
   0   6  26       19.64       16.66      6.71 o
   1   6  26       18.92       21.72      4.51 o
   2   6  26        1.74        3.48      3.99 o
   1   0  27        2.31        3.01      3.93 o
   2   0  27       54.80       69.84      7.29 o
   3   0  27       79.06       77.53      5.53 o
   0   1  27        3.56        3.12      3.76 o
   1   1  27       44.37       61.03      3.70 o
   2   1  27        0.84        0.84      2.53 o
   3   1  27        2.12        3.93      2.51 o
   0   2  27       26.14       23.99      4.25 o
   1   2  27       21.90       23.03      3.09 o
   2   2  27       10.00       12.05      2.73 o
   3   2  27        4.26        1.16      2.57 o
   0   3  27        5.12        4.80      4.05 o
   1   3  27       21.03       20.54      3.04 o
   2   3  27       56.45       61.44      4.41 o
   0   4  27       47.15       51.50      7.98 o
   1   4  27        3.35        5.48      2.83 o
   2   4  27       49.93       56.47      4.49 o
   0   5  27        1.41       -2.31      5.78 o
   1   5  27       15.74       21.27      4.57 o
   0   0  28        9.76       10.64      6.02 o
   1   0  28       64.36       67.01      8.91 o
   2   0  28        0.02        0.35      3.60 o
   0   1  28       66.50       79.47      7.64 o
   1   1  28        2.17       -0.03      2.51 o
   0   2  28        1.88        5.85      3.93 o
   1   2  28       23.82       22.02      3.21 o
 
